# Supplementary material for: Preventing depression in high-income countries—A systematic review of studies evaluating change in social determinants
Source: PLoS One. 2025 May 21;20(5):e0323378. doi: 10.1371/journal.pone.0323378 (PMC12094777; doi:10.1371/journal.pone.0323378)
Supplement: S1 Data — (XLS) [file pone.0323378.s001.xls]

## Sheet: search strategies
Search strategies: Preventing depression in high-income countries – a systematic review of studies evaluating change in social determinants
	Ovid MEDLINE(R) Epub Ahead of Print, In-Process & Other Non-Indexed Citations and Ovid MEDLINE(R) 1996 to 30 July 2021		Embase Classic+Embase 1947 to 30 July 2021		PsycINFO <1806 to 30 July 2021
	Medline and MESH terms	MESH terms	Embase		Psychinfo
Outcome	exp depressive disorder/ or exp sadness/ or exp depression/	depressive disorder; sadness; depression; Antidepressive Agents/therapeutic use	depression/ep [Epidemiology]/ or exp sadness/ or antidepressant agent/ or (Depress* or mood or dysthymia).mp.		"depression (emotion)"/ or major depression/ or sadness/or antidepressant drugs/ or sadness/ or (Depress* or mood or dysthymia).mp
Study type	(Quasi-experimental studies or Natural experiments or Randomized-controlled studies or Comparative study or difference in difference or Time series or Multi-level or Quasi-natural or Natural Policy Experiment or Repeated cross-sectional or Ecological study).mp. or exp case-control studies/ or exp longitudinal studies/ or exp cross-sectional studies/ or Quasi-natural.mp. or Natural Policy Experime…	Case-Control Studies; longitudinal Studies; Cross-Sectional Studies	case control study/ or population based case control study/ or cross sectional study/ or (Quasi-experimental studies or Natural experiments or Randomized-controlled studies or Comparative study or difference in difference or Time series or Multi-level or Quasi-natural or Natural Policy Experiment or Repeated cross-sectional or Ecological study or case-control study or longitudinal stud* or Quasi-…		(Quasi-experimental studies or Natural experiments or Randomized-controlled studies or Comparative study or difference in difference or Time series or Multi-level or Quasi-natural or Natural Policy Experiment or Repeated cross-sectional or Ecological study or case-control study or longitudinal stud* or Quasi-natural or Natural Policy Experiment or program evaluation or programme evaluation).mp.
Exposure	(Traffic or transport or environment* or aircraft* or railway* or road*).mp. and (Noise.mp. or exp Noise/)	Noise Air pollution Air Pollutants Traffic-related pollution Water Pollution Light	noise/ or noise pollution/ or aircraft noise/ or industrial noise/ or traffic noise/ or (Traffic or transport or environment* or aircraft* or railway* or road*).mp. and (Noise.mp. or Noise/)		(Traffic or transport or environment* or aircraft* or railway* or road*).mp. and (Noise.mp. or Noise/)
	exp air pollution/ or air pollut*.mp. or particulate.mp. or exp air pollutants/ or exp traffic-related pollution/		air pollution/ or air pollutant/ or exhaust gas/ or smog/ or soot/ or traffic pollution/ or (air pollut* or particulate).mp.		air pollution/ or air pollut*.mp. or particulate.mp. or air pollutants/ or traffic-related pollution/
	built environment.mp. or exp built environment/ or living environment.mp. or residential environment.mp. or exp city planning/ or exp housing/ or exp residence characteristics/ or residence characteristics.mp. or residential characteristics.mp. or neighbourhood.mp. or neighborhood.mp.	Environment design Residence characteristic Housing Urban Renewal Poverty areas Environmental exposure City Planning Forests Parks, recreational	built environment/ or city planning/ or demography/ or housing/ or (built environment or living environment or residential environment or residence characteristics or residential characteristics or neighbourhood or neighborhood).mp.		built environment.mp. or built environment/ or living environment.mp. or residential environment.mp. or city planning/ or housing/ or residence characteristics/ or residence characteristics.mp. or residential characteristics.mp. or neighbourhood.mp. or neighborhood.mp.
	crime.mp. or exp crime/ or exp crime victims/ or crime victim.mp. or exp criminals/ or criminal.mp. or (violen* and crime*).mp.		crime/ or criminal behavior/ or felony/ or forgery/ or fraud/ or homicide/ or identity theft/ or misdemeanor/ or punishment/ or sexual crime/ or theft/ or crime victim/ or offender/ or (crime or crime victim or criminal or (violen* and crime*)).mp.		crime.mp. or crime/ or crime victims/ or crime victim.mp. or criminals/ or criminal.mp. or (violen* and crime*).mp.
	((employment opportunit* or job oppertunit or professional diversity or diversit*) and (labor or labour)) or (diversit* and (employ* or job*)) or (complex* and econom*) or (diversit* and econom*) or economic activit*).mp.		(((employment opportunit* or job oppertunit or professional diversity or diversit*) and (labor or labour)) or (diversit* and (employ* or job*)) or (complex* and econom*) or (diversit* and econom*) or economic activit*).mp.		(((employment opportunit* or job oppertunit or professional diversity or diversit*) and (labor or labour)) or (diversit* and (employ* or job*)) or (complex* and econom*) or (diversit* and econom*) or economic activit*).mp.
	(ethnic discrimination or racial discrimination or perceived ethnic discrimination).mp. or exp racism/ or racist.mp. or racism.mp.		(ethnic discrimination or racial discrimination or perceived ethnic discrimination or racist or racism).mp. / or racism/ or ethnic group/ or minority group/ or (ethnic* or ethnic density or race or racial).mp.		(ethnic discrimination or racial discrimination or perceived ethnic discrimination).mp. or racism/ or racist.mp. or racism.mp.
	(ethnic* or ethnic density or race or racial).mp. or exp ethnic groups/ or exp minority groups/				(ethnic* or ethnic density or race or racial).mp. or ethnic groups/ or minority groups/
	restaurant*.mp. or exp Restaurants/ or fast food*.mp. or exp fast foods/ or food outlet*.mp. or food availability.mp. or food access.mp. or convenience stor*.mp. or foodscape.mp. or unhealthy food*.mp.		restaurant/ or fast food/ or (restaurant* or fast food* or food outlet* or food availability or food access or convenience stor* or foodscape or unhealthy food*).mp.		restaurant*.mp. or Restaurants/ or fast food*.mp. or fast foods/ or food outlet*.mp. or food availability.mp. or food access.mp. or convenience stor*.mp. or foodscape.mp. or unhealthy food*.mp.
	(urban green or urban blue or parks or garden* or "park" or blue space* or green space*).mp. or exp trees/ or exp parks, recreational/ or exp forests/		"tree"/ or recreational park/ or forest/ or (urban green or urban blue or parks or garden* or "park" or blue space* or green space*).mp.		(urban green or urban blue or parks or garden* or "park" or blue space* or green space*).mp. or trees/ or parks, recreational/ or forests/
	(heat wave* or urban heat island* or temperature* or thermal or warming or weather).mp. or exp climate/ or climate.mp. or exp climate change/ or exp temperature/		climate/ or urban head island/ or climate change/ or climate warming/ or air temperature/ or (heat wave* or urban heat island* or temperature* or thermal or warming or weather or climate).mp.		(heat wave* or urban heat island* or temperature* or thermal or warming or weather).mp. or climate/ or climate.mp. or climate change/ or temperature/
	(houseless or unhoused or unsheltered or homeless*).mp. or exp homeless persons/		homeless person/ or (houseless or unhoused or unsheltered or homeless*).mp. / or housing/ or (housing condition* or living condition* or poor housing).mp. or housing.ti.		(houseless or unhoused or unsheltered or homeless*).mp. or homeless persons/
	exp housing/ or housing condition*.mp. or living condition*.mp. or poor housing.mp. or housing.ti.				housing/ or housing condition*.mp. or living condition*.mp. or poor housing.mp. or housing.ti.
	(Segregation and (income or financial or socioeconomic or economic or poverty or socioeconomic inequality or economic inequality or income inequality)).mp.		(Segregation and (income or financial or socioeconomic or economic or poverty or socioeconomic inequality or economic inequality or income inequality)).mp.		(Segregation and (income or financial or socioeconomic or economic or poverty or socioeconomic inequality or economic inequality or income inequality)).mp.
	((light* and night*) or (artificial* and light*)).mp. or exp light/		exp light/ or light pollution/ or ((light* and night*) or (artificial* and light*)).mp.		((light* and night*) or (artificial* and light*)).mp. or light/
	(lonely or loneliness).mp. or exp social capital/ or social capital.mp. or social isolation.mp. or exp social isolation/ or Living alone.mp. or live alone.mp. or Single household*.mp. or one person household*.mp.		social isolation/ or social capital/ or (lonely or loneliness or social capital or social isolation or Living alone or live alone or Single household* or one person household*).mp.		(lonely or loneliness).mp. or social capital/ or social capital.mp. or social isolation.mp. or social isolation/ or Living alone.mp. or live alone.mp. or Single household*.mp. or one person household*.mp.
	(deprived neighb* or disadvantaged neighb* or "neighborhood deprivation" or neighbourhood deprivation or neighborhood disadvantage or neighbourhood disadvantage or area deprivation or deprived area*).mp. or exp poverty areas/	Sociology, medical Social planning Social capital Social segregation Social class Socioeconomic factors+ Ethnic groups Minority groups	poverty/ or (deprived neighb* or disadvantaged neighb* or "neighborhood deprivation" or neighbourhood deprivation or neighborhood disadvantage or neighbourhood disadvantage or area deprivation or deprived area*).mp. Or population density/ or noise / or "crowding (area)"/ or pollution/ or (population density or crowding or crowded or overcrowd*).mp.		(deprived neighb* or disadvantaged neighb* or "neighborhood deprivation" or neighbourhood deprivation or neighborhood disadvantage or neighbourhood disadvantage or area deprivation or deprived area*).mp. or poverty areas/
	population density.mp. or exp population density/ or exp crowding/ or crowding.mp. or crowded.mp. or overcrowd*.mp.				population density.mp. or population density/ or crowding/ or crowding.mp. or crowded.mp. or overcrowd*.mp.
	((safe* and neighbourhood) or (safe* and neighborhood) or neighborhood disorder or neighbourhood disorder or perceived disorder).mp.	Adverse childhood experience Crime+ Crime victims Exposure to violence Gun violence Poverty areas Racism Prejudice - Ageism - Homophobia - Racism - Sexism - Weight Prejudice - Xenophobia	((safe* and neighbourhood) or (safe* and neighborhood) or neighborhood disorder or neighbourhood disorder or perceived disorder).mp. [mp=title, abstract, heading word, table of contents, key concepts, original title, tests & measures, mesh]		((safe* and neighbourhood) or (safe* and neighborhood) or neighborhood disorder or neighbourhood disorder or perceived disorder).mp. [mp=title, abstract, heading word, table of contents, key concepts, original title, tests & measures, mesh]
	(social cohesion or sense of community or sense of belonging or social trust).mp. or exp community networks/ or exp community participation/ or neighborhood communit*.mp. or neighbourhood communit*.mp.	Social environment+ Social isolation+ Social Marginalization Social Norms Social Discrimination Social Identification Social determinants of health	community care/ or community program/ or senior center/ or community participation/ or (social cohesion or sense of community or sense of belonging or social trust or neighborhood communit* or neighbourhood communit*).mp.		(social cohesion or sense of community or sense of belonging or social trust).mp. or community networks/ or community participation/ or neighborhood communit*.mp. or neighbourhood communit*.mp.
	(Social defeat or social hierarchy or social status or social comparison).mp. or exp hierarchy, social/		social hierarchy/ or social stress.mp. Or (Social defeat or social hierarchy or social status or social comparison).mp.		(Social defeat or social hierarchy or social status or social comparison).mp. or hierarchy, social/ or social stress.mp.
	(austerity or welfare benefit or welfare reform or Social assistance).mp. or exp Social Security/ or Social security.mp. or Income benefits.mp. or Income support.mp. or Income supplement.mp. or Income maintenance.mp. or exp Pensions/ or Conditional cash.mp. or Cash assistance.mp. or Unemployment benefit.mp. or Child Benefit.mp. or Tax credit.mp. or Family benefit.mp. or Family support.mp. or Cond…	Social Welfare/legislation and jurisprudence	pension/ or social welfare/ or (austerity or welfare benefit or welfare reform or Social assistance or Social security or Income benefits or Income support or Income supplement or Income maintenance or Conditional cash or Cash assistance or Unemployment benefit or Child Benefit or Tax credit or Family benefit or Family support or Conditionality or Poverty reduction or poverty alleviation or Housi…		(austerity or welfare benefit or welfare reform or Social assistance).mp. or Social Security/ or Social security.mp. or Income benefits.mp. or Income support.mp. or Income supplement.mp. or Income maintenance.mp. or Pensions/ or Conditional cash.mp. or Cash assistance.mp. or Unemployment benefit.mp. or Child Benefit.mp. or Tax credit.mp. or Family benefit.mp. or Family support.mp. or Conditionali…
	exp Workers' Compensation/ or insurance coverage.mp. or tax credit.mp. or exp employment/ or exp insurance, health/ or exp insurance, disability/ or exp public housing/ or exp housing/ or provision of housing.mp. or housing relocation.mp. or urban renewal.mp. or urban regeneration.mp. or public transport.mp. or slums.mp. or exp poverty/ or social disorder.mp. or exp housing policy/ or social hous…		workman compensation/ or employment/ or employment status/ or insurance/ or health insurance/ or social insurance/ or social security/ or unemployment insurance/ or (insurance coverage or tax credit or provision of housing or housing relocation or urban renewal or urban regeneration or public transport or slums or social housing or insurance coverage or tax credit or disability insurance or provi…		Workers' Compensation/ or insurance coverage.mp. or tax credit.mp. or employment/ or insurance, health/ or insurance, disability/ or public housing/ or provision of housing.mp. or housing relocation.mp. or urban renewal.mp. or urban regeneration.mp. or public transport.mp. or slums.mp. or poverty/ or social disorder.mp. or housing policy/ or social housing.mp.
			(insurance coverage or tax credit or provision of housing or social housing or housing relocation or urban renewal or urban regeneration or public transport or slums or social housing or insurance coverage or tax credit or disability insurance or provision of housing or housing relocation or urban renewal or urban regeneration or public transport or slums or social disorder).mp
