# Supplementary material for: Preventing depression in high-income countries—A systematic review of studies evaluating change in social determinants
Source: PLoS One. 2025 May 21;20(5):e0323378. doi: 10.1371/journal.pone.0323378 (PMC12094777; doi:10.1371/journal.pone.0323378)
Supplement: S2 Data — (XLSX) [file pone.0323378.s002.xlsx]

## Sheet: INCLUDED PAPERS
ALL INCLUDED PAPERS - Preventing depression in high-income countries – a systematic review of studies evaluating change in social determinants
Reference	Country	Intervention	Target population, sample size	Study design	Analysis	Data source	Outcome and measure	Results	Sub-group analysis (moderation)	Mechanisms	Date Extracted	Extracted by
										(mediation)
Shields-Zeeman L, Collin DF, Batra A, Hamad R. How does income affect mental health and health behaviours? A quasi-experimental study of the earned income tax credit. Journal of epidemiology and community health. 2021;75(10):929-35.	USA	EITC impact on household income	Adults: heads of households and spouses (n=36262).	Cohort	Instrumental variable (EITC eligibility and size of refund); regression (linear, fixed effects)	Panel Study of Income Dynamics – 1985-2015 (bi-annual data)	Psychological distress; K-6	Higher income and larger EITC refund associated with lower psychological distress	Effect for single income households;	-	2021-10-27	MN
									no effect married, or on basis of income restriction.
Spencer RA, Livingston MD, Woods-Jaeger B, Rentmeester ST, Sroczynski N, Komro KA. The impact of temporary assistance for needy families, minimum wage, and Earned Income Tax Credit on Women's well-being and intimate partner violence victimization. Social Science & Medicine. 2020;266:113355.	USA	Policies to supplement income: Temporary Assistance for Needy Families (TANF), Minimum Wage (MW), and EITC	Mothers with/without high-school diploma. n = 3545	Cohort	Difference-in-Difference; regression, fixed effects.	Fragile Families and Child Well-being birth Cohort. Waves 1–4 (birth through 9yrs)	Depression. Composite International Diagnostic Interview-Short Form	No statistically significant effects of all three policies on depression	No difference by ethnicity – AA versus white	-	2021-02-19	MN
Collin DF, Shields-Zeeman LS, Batra A, Vable AM, Rehkopf DH, Machen L, Hamad R. Short-term effects of the earned income tax credit on mental health and health behaviors. Prev Med. 2020;139:106223.	USA	EITC – short-term effect immediately after income receipt	Persons receiving EITC – persons with income between $0 -$100,000 (n= 379,603 and 29,808)	Repeated cross-sectional and Cohort	Difference-in-Difference	The National Health Interview Survey (1997–2016). The Panel Study of Income Dynamics 1985–2015	Psychological distress; K-6	No effects of the EITC on short-term psychological distress	-	-	2020-10-13	KS
Boyd-Swan C, Herbst CM, Ifcher J, Zarghamee H. The earned income tax credit, mental health, and happiness. Journal of Economic Behavior & Organization. 2016;126:18-38. doi: https://doi.org/10.1016/j.jebo.2015.11.004	USA	Earned Income Tax Credit (EITC) expansion 1990 – wage supplement	Adult women 16-55 years, eligible for EITC (n=5557)	Cohort	Difference-in-Difference; Regression (OLS)	The National Survey of Families and Households 1987-88 and 1992–94 (2 waves)	Depression. CES-D-11	Reduction in depression in mothers.	Reductions significant in married mothers. No effect on single mothers	-	2021-10-27	KS
Maxwell J, Pryce R, Wilson LB. The impact of increasing the United Kingdom national minimum wage on self‐reported health. Health Econ. 2022;31(6):1167-83.	UK	2016, 2017 and 2018 UK National Minimum Wage increases	Adults aged 25–64 at the time of interview (2016 n=803; 2017 n=1083; 2018 n=803)	Natural experiment. Longitudinal study	Difference-in-difference using before and after measures for each year studied	Understanding Society survey, representative survey households in the IK.	Mental Health. SF-12 mental health component	No statistically significant difference in mental health at any of the time points.	-	-	2023-06-02	MN
Buszkiewicz JH, Hill HD, Otten JJ. Association of state minimum wage rates and health in working-age adults using the National Health Interview Survey. Am J Epidemiol. 2021;190(1):21-30	USA	State minimum wage (above federal minimum)	working-age adults (25–64 years)(n=131,430)	Repeated cross-sectional	difference-in-difference-in-differences (DDD) approach; and difference-in-difference.	State-level National Health Interview Survey (NHIS) data linked with state policy and economic indicators, 2008–2015)	Psychological distress: K-6	No association with psychological distress	No difference in effect based on gender, age, race/ethnicity,	-	2023-02-02	MN
									employment status.
Reeves A, McKee M, Mackenbach J, Whitehead M, Stuckler D. Introduction of a National Minimum Wage Reduced Depressive Symptoms in Low-Wage Workers: A Quasi-Natural Experiment in the UK. Health Econ. 26(5):639-55.	UK	Wage increase – introduction of minimum wage 1999	Adults aged 22-59yrs. (n=279). Eligible for wage increase vs those at 100-110% threshold	Repeated cross-sectional	Difference-in-Difference; regression (fixed-effects)	British Household Panel Survey: 1998 (pre) and 1999 (post);	Psychological distress; GHQ-12	Reduced Psychological distress	-	Financial strain attenuated effect in both intervention and control.	2022-02-19	MN
Kronenberg C, Jacobs R, Zucchelli E. The impact of the UK National Minimum Wage on mental health. SSM-population health. 2017;3:749-55	UK	Introduction of minimum wage 1999	Low-wage earners eligible for minimum wage, aged ≥18 years	Repeated cross-sectional	Difference-in-difference	British Household Panel Survey 1997-2000 (3 waves)	Psychological distress; GHQ-12	No association with psychological distress.	-	-	2023-02-02	MN
			(n not specified)
Schuster ALR, Perraillon MC, Paul JJ, Leiferman JA, Battaglia C, Morrato EH. The Effect of the Affordable Care Act on Women's Postpartum Insurance and Depression in 5 States That Did Not Expand Medicaid, 2012-2015. Med Care. 2022;60(1):22-8	USA	Expanding health insurance coverage due to the Affordable Care Act in 2014	Women eligible for ACA (n=9472)	Repeated cross-sectional	Linear probability models.	2012–2015 data from the Phase 7 Questionnaire of the Pregnancy Risk Assessment Monitoring System.	Post-partum depression based on 2 questions.	Lower estimated proportion of women reporting post-partum depression after introduction of Affordable Care Act.	-	-	2023-07-04	MN
Mukhopadhyay S. The effects of Medicaid expansion on job loss induced mental distress during the COVID-19 pandemic in the US. SSM - Population Health. 2022;20 (no pagination). doi: https://dx.doi.org/10.1016/j.ssmph.2022.101279.	USA	Expansion of Medicaid in context of job loss during covid-19 pandemic	Persons who lost work or had family member who lost work during pandemic. (n=872,428)	Repeated cross-sectional. Compare states with expansion of Medicaid with non-expansion states.	Difference-in-difference	27 rounds of the Household Pulse Survey -nationally representative survey. Covering April 2020 to March 2021.	Mental Health. PHQ-4	Respondents in expansion states were 14.2% less likely to have moderate to severe mental distress following job loss compared to those living in non-expansion states.	-	Access to healthcare; financial security; food security	2023-06-18	MN
Finkelstein A, Taubman S, Wright B, Bernstein M, Gruber J, Newhouse JP, et al. THE OREGON HEALTH INSURANCE EXPERIMENT: EVIDENCE FROM THE FIRST YEAR. Q J Econ. 2012;127(3):1057-106. Epub 20120503. doi: 10.1093/qje/qjs020.	USA	State-funded health insurance	Low-income adults who signed up for the Medicaid 'lottery' (n=23,741)	Natural experiment; Cohort	Instrumental variable (lottery in 2008), Linear regression	constructed 'Cohort' using mail survey and linkage with administrative data	Depression. PHQ-2	Compared to non-lottery winners: ITT and TOT lottery groups had lower depression	Effect stronger on those who took out insurance (TOT group).	-	2020-10-30	KS
Williams E. Unemployment, sanctions and mental health: the relationship between benefit sanctions and antidepressant prescribing. Journal of Social Policy. 2021;50(1):1-20.	UK	Universal Credit benefit; restriction of Job-seeker’s Allowance in 2012	Adults in the UK. (n=100,000)	Repeated cross-sectional; ecological-level. 2010-2014	Regression; regression, fixed effect	the Quarterly Labour Force Survey	Self-reported anxiety/depression (3 items)	Sanctions			2021-11-29	MN
								associated with increased number of people reporting
								anxiety and/or depression
Williams E. Punitive welfare reform and claimant mental health: The impact of benefit sanctions on anxiety and depression. Social Policy & Administration. 2021;55(1):157-72.	UK	Universal Credit benefit; restriction of Job-seeker’s Allowance 2012	Adults in the UK.	Repeated cross-sectional; ecological-level. 2010-2018	Regression; regression, fixed effect	Constructed longitudinal dataset: local-level data on JSA sanctions and NHS registered antidepressant prescriptions	Anti-depressant prescribing	JSA sanctions associated with increase in number of prescriptions			2021-11-29	KS
Wickham S, Bentley L, Rose T, Whitehead M, Taylor-Robinson D, Barr B. Effects on mental health of a UK welfare reform, Universal Credit: a longitudinal controlled study. The Lancet Public Health. 2020;5(3):e157-e64.	UK	Introduction of Universal credit unemployment benefit 2013	Men and women of working age (16–64 years). n=52,187	Cohort	Difference-in-Difference. multivariable	Understanding Society UK Longitudinal Household Panel Study	Psychological distress. GHQ-12. SF-12 mental health component	prevalence of psychological distress increased and mental health decreased			2021-02-19	MN
				2009-2018	mixed effects linear regression
Katikireddi SV, Molaodi OR, Gibson M, Dundas R, Craig P. Effects of restrictions to income support on health of lone mothers in the UK: a natural experiment study. The Lancet Public Health. 2018;3(7):e333-e40.	UK	Lone Parent Obligations – welfare benefits conditional to seeking work based on youngest child’s age - Progressive age cut-off: 2008 12 yrs of ages; 2009 10 yrs; 2010 7 yrs;	Lone mothers n=852 and 619	Cohort	Difference-in-Difference. individual fixed-effects linear regression model	UK Understanding Society Survey	Mental health. SF-12 mental health component.	Conditional benefits associated with increased risk of poor mental health in the short term.	No difference found on the basis of maternal educational level		2021-10-27	MN
		2012 5 years.
Harkness S. The effect of employment on the mental health of lone mothers in the UK before and after new labour’s welfare reforms. Social Indicators Research. 2016;128(2):763-91.	UK	Welfare reforms: WFTC and other welfare-to-work strategies (1999).	Mothers of working age (<55yrs) + dependent children <16. (n=unclear)	Cohort; data from 1993–98; 1999–2003; and 2003–08	Regression (OLS)	British Household Panel Survey	Psychological distress. GHQ-12 cut-off (4)	Reduced risk of psychological distress for single mothers compared to married mothers.	-	-	2021-10-27	MN
Curnock E, Leyland AH, Popham F. The impact on health of employment and welfare transitions for those receiving out-of-work disability benefits in the UK. Social science & medicine. 2016;162:1-10. Epub 20160529.	UK	Transition to work due to changes in eligibility to disability benefits. (Work Capability Assessments)	Persons receiving out-of-work disability welfare benefits ≥16 years. n=1145-1497	Cohort	Difference-in-Difference with propensity score matching.	UK Understanding Society panel survey (2009-2013 – 4 waves)	Mental Health. SF-12 mental health component	Transitioning from disability benefits to work or unemployment status were both associated with improved mental health.	No health differences in those moving to the ‘new’ disability welfare scheme		2021-11-19	KS
Barr B, Taylor-Robinson D, Stuckler D, Loopstra R, Reeves A, Whitehead M. 'First, do no harm': are disability assessments associated with adverse trends in mental health? A longitudinal ecological study. Journal of epidemiology and community health. 2016;70(4):339-45. Epub 20151116.	UK	Reassessment of disability benefits through Work Capability Assessments (2010).	Working age population 18–64 years.	Natural experiment; Repeated cross-sectional data	linear fixed effects multivariable regression	Quarterly Labour Force Survey. Aggregated data for 149 local authorities in England (2004 -2013)	Antidepressant-prescribing rates aggregated at local authority level. Depression or anxiety (single item)	Local areas with greater proportion of population exposed to reassessment had greater increase in antidepressant prescribing and self-reported depression	-	-	2023-07-05	MN
Rote S, Quadagno J. Depression and alcohol dependence among poor women: Before and after welfare reform. Social Service Review. 2011;85(2):229-45.	USA	Introduction of the Personal Responsibility and Work Opportunity Reconciliation Act (PRWORA) 1996	Women 18-49 yrs and living below the poverty line. (1995 n=1,913 and 2006 n=3,666)	Repeated cross-sectional	Regression(OLS)	National Survey of Drug Use and Health. 1995 and 2006.	Depression. 8 items based on Diagnostic and Statistical Manual of Mental Disorders III	welfare recipients experienced more depressive symptoms than other poor women	-	-	2021-12-16	KS
Jagannathan R, Camasso MJ, Sambamoorthi U. Experimental evidence of welfare reform impact on clinical anxiety and depression levels among poor women. Social Science & Medicine. 2010;71(1):152-60.	USA	Welfare-to-work legislation (New Jersey Family Development Program)	Adult women (n=8393)	Intervention with random assignment (1992-1996)	ITT; logit regression	The New Jersey	Clinical depression. Treatment claims to Medicaid programme	Increase odds of depression for experimental group	Hispanic women increased risk; Black women decreased risk		2022-01-07	MN
						Family Development Program
Gregg P, Harkness S, Smith S. Welfare reform and lone parents in the UK. The economic journal. 2009;119(535):F38-F65	UK	Welfare reforms to incentivise employment: Working Families Tax Credit (WFTC) and New Deal for Lone Parents (active case management) (1999)	Women of childbearing age. N=27,370	Cohort; used data from 1991–7 and 1999–2003	Difference-in-Difference	British Household Panel Survey	Psychological distress. GHQ-12 cut-off (4)	Reduced odds of psychological distress in single mothers compared to both controls.	Effects stronger for mothers that were separated for ≤1 year	-	2022-06-02	KS
					(single mothers; married mothers; and single childless women)
Morris PA. Welfare program implementation and parents’ depression. Social Service Review. 2008;82(4):579-614.	USA	Facilitation of employment - Implementation of different strategies in the context of PRWORA	Welfare recipient parents (n= 6,761)	Intervention; random assignment: emphasis on quick job entry versus personal client attention	Regression (linear and logistic)	multisite experimental evaluations	Depression scale and cut-off. CES-D	For programs at the highest quartile ‘quick job entry’ dimension, the program group had a higher level of depression than the control group. Caseworkers' personalised attention had no effect.	The effects of emphasis on quick job entry are stronger for parents with preschool children at baseline than for the total sample.		2021-12-16	KS
Bütikofer A, Riise J, M. Skira M. The impact of paid maternity leave on maternal health. American Economic Journal: Economic Policy. 2021;13(1):67-105.	Norway	Introduction of paid maternity leave (July 1977) on medium and long term impact on maternal health.	Women aged 39-42 years at time of survey and gave birth in 1977. (n=not reported)	Compared the health of eligible mothers who had children immediately before and after July 1, 1977. i.e. before 1 July not entitled to benefit.	Regression discontinuity and difference-in-difference design.	Combine Norwegian birth registry data with national-level survey data of maternal health (1988-2003)	Standardized index for self-reported mental health in the past two weeks.	Improved mental health post-reform.	Larger effects on mothers who experienced complications at delivery, first-time mothers, and low-resource mothers (e.g., single mothers; below-median household income)	Improvements were driven by more time at home after childbirth, not changes in income	2023-05-05	MN
Cardenas SI, Corbisiero MF, Morris AR, Saxbe DE. Associations between paid paternity leave and parental mental health across the transition to parenthood: Evidence from a repeated-measure study of first-time parents in California. Journal of Child and Family Studies. 2021;30:3080-94.	USA	Paid paternity leave in relation with first-time parents’ depression	Couples expecting first child (n=72)	Longitudinal study comparing couples based on father taking paternity leave or not.	Repeated	Longitudinal study of transition into parenthood.	Depressive symptoms. Beck Depression Inventory.	Mothers whose partners took paid paternity leave had smaller prenatal-to-postpartum increases in depressive symptoms. No difference in father’s depressive symptoms.	-	-	2023-05-05	MN
					measures ANCOVAs to examine relationship between
					paternity leave and changes in depression,
Irish AM, White JS, Modrek S, Hamad R. Paid Family Leave and Mental Health in the U.S.: A Quasi-Experimental Study of State Policies. Am J Prev Med. 2021;61(2):182-91	USA	Paid family leave California (2004) and New Jersey (2009).	Working adults with children <2 years (n=28,638)	Natural experiment. Repeated cross-sectional	Difference-in-difference	Annual National Health Interview Survey. 1997−2016 waves	Psychological distress. Kessler-6.	Lower psychological distress in both mothers and fathers post policy.	Smaller effect on Black and Hispanic participants	-	2023-05-05	MN
Doran EL, Bartel AP, Ruhm CJ, Waldfogel J. California's paid family leave law improves maternal psychological health. Social science & medicine (1982). 2020;256:113003.	USA	Paid family leave on maternal post-partum depression (California 2004)	Mothers with children aged <12 months (n = 7379)	Natural experiment. Repeated cross-sectional.	difference-in-difference	National Health Interview Survey, 11 waves from 2000-2010	Psychological distress. Kessler-6	Access to paid family leave was associated with a decrease in postpartum psychological distress symptoms (27.6% decrease from the pre-treatment mean).	Indications of greater effect on black and Hispanic mothers; younger mothers; non-college educated mothers; foreign-born mothers.	-	2023-05-05	MN
Lee BC, Modrek S, White JS, Batra A, Collin DF, Hamad R. The effect of California's paid family leave policy on parent health: A quasi-experimental study. Social science & medicine (1982). 2020;251:112915.	USA	Paid family leave California (2004)	Parents with children <2 years (n= 6,690)	Cohort.	Difference-in-difference	Panel Study of Income Dynamics. 1993–2017 waves	Psychological distress. Kessler-6.	Improved psychological distress post-policy.	Effect larger among mothers.	-	2023-05-05	MN
Bilgrami A, Sinha K, Cutler H. The impact of introducing a national scheme for paid parental leave on maternal mental health outcomes. Health Econ. 2020;29(12):1657-81.	Australia	Introduction of paid parental leave (2011), and Dad and Partner Pay (2013).	Working mothers (n-1480	Longitudinal study. Pre-reform group is control.		Annual Household, Income, and Labour Dynamics in Australia survey 2004-2016	Depression based on SF-36 Mental Component Summary using cut-offs for mild, moderate and severe depression.	Reduced maternal depression post-reform. This was greater in women whose partner had access to the DAPP	significant improvements specifically in first‐time mothers and those with employer‐paid maternity leave and unpaid leave entitlements	-	2023-05-05	MN
Hewitt B, Strazdins L, Martin B. The benefits of paid maternity leave for mothers' post-partum health and wellbeing: Evidence from an Australian evaluation. Social science & medicine (1982). 2017;182:97-105.	Australia	Paid parental leave policy 2011	Mothers eligible for maternal leave (had had a baby) (n=2347 pre-PPL and 3268 post-PPL)	Natural experiment. Repeated cross-sectinal.	Regression.	Two cross-sectional surveys. pre- and post-PPL – 2009 and 2011	Mental health. SF-12	Post-PPL mothers' mental health was significantly better compared to those mothers who gave birth pre-PPL	Effects observed in mothers regardless of employment quality.	-	2023-05-05	MN
Beuchert LV, Humlum MK, Vejlin R. The length of maternity leave and family health. Labour Economics. 2016;43:55-71.	Denmark	Reform in maternity leave: increase in paid leave in march 2002.	Women who gave birth in period Nov 2001-March 2002 (n=15449)	Cohort	Instrumental variable based on time of giving birth.	Administrative data sets of whole Danish population.	Hospitalisation with depression; receiving anti-depressants	No significant effects of increasing the length of maternity leave on either mental health outcome.	Did not find evidence of difference on the basis of maternal income or education.	-	2023-05-05	MN
Avendano M, Berkman LF, Brugiavini A, Pasini G. The long-run effect of maternity leave benefits on mental health: evidence from European countries. Social science & medicine (1982). 2015;132:45-53. Epub 20150225	7 European countries	Paid maternity leave policies from 1960 onwards. Included countries with a change in policy in the timespan.	Women aged ≥50yrs who had a child when aged 16-25 years. (n=2374)	Cohort with retrospective data on maternity leave	Difference-in-difference with women not eligible for paid leave as control.	SHARE=cross-national panel survey of a representative sample of the European population aged 50+	Depressive symptoms. EURO-Depression (Euro-D) scale	Paid maternity leave was associated with lower depressive symptoms in older age.	-	-	2023-05-05	MN
Carrino L, Glaser K, Avendano M. Later retirement, job strain, and health: Evidence from the new State Pension age in the United Kingdom. Health Econ. 2020;29(8):891-912.	UK	Increase of State Pension Age	Women aged 60 to 64 years. (n= 3,531)	Cohort	Difference-in-Difference; regression (OLS and linear). SPA eligibility based on age (IV)	Understanding Society Survey. Seven waves 2009–2016	Psychological distress GHQ-12 and SF-12 Mental Health score. Doctor diagnosed depression.	SPA reform increased the likelihood of psychological distress and poor mental health. Dose response with longer postponement.	Negative health effect confined to women from lower-grade routine occupations	-	2021-10-27	MN
Kim J, Lee T-J, Kim C-S. The Aassociation Between the Basic Old-Age Pension and Depression of the Older Adults in Korea. Journal of Preventive Medicine and Public Health. 2020;53(5):332.	South Korea	Introduction of basic Old-Age Pension 2008	Older adults in ≥70 yrs (n=760)	Cohort	Difference-in-Difference; multi-level	Korea Welfare Panel Study. 2007-	Depression. CES-D-11	No significant association between the BOP and depression	-	-	2021-08-28	KS
						2008
Grip Ad, Lindeboom M, Montizaan R. Shattered dreams: the effects of changing the pension system late in the game. The Economic Journal. 2012;122(559):1-25.	Netherlands	Increase of State Pension Age. 2006	Male public sector workers (n= 5,274)	Natural experiment; Cohort	Instrumental variable=birth year; regression (OLS)s	Link survey and administrative information from pension fund. 3 waves starting in year after reform till 2008.	Depression. CES-D-8 score with cut-off ≥4	Reform associated with increase in depression that persisted 2 years after reform announcement.	Effects stronger for workers who experience a larger income loss, and for married men whose partner has no pension income	-	2021-10-27	KS
Reeves A, Clair A, McKee M, Stuckler D. Reductions in the United Kingdom's government housing benefit and symptoms of depression in low-income households. Am J Epidemiol. 2016;184(6):421-9	UK	Housing Benefit Reduction (in 2011)	Persons aged 16–69 years who were renting housing in the private sector (n=179 064)	Natural experiment: Repeated cross-sectional; coarsened exact matching. April 2009–March 2011 and April 2011–March 2013	Difference-in-Difference; linear probability model.	Annual Population Survey UK	Depressive symptoms. Single questionnaire item.	Post reform: Increase in prevalence of depressive symptoms in HB recipients	Increase in depressive symptoms was greater among HB recipients living in high-impact areas than those in low-impact areas	-	2021-02-19	MN
Lebihan L, Takongmo C-OM. The impact of universal child benefits on family health and behaviours. Research in Economics. 2018;72(4):415-27.	Canada	Unconditional cash transfer to families (Universal childcare benefit) 2015	Two-parent families with young children (<6 yrs) (n=	Natural experimentComparison between eligible and non-eligible families	Difference-in-Difference	National Longitudinal Survey of Children and Youth (NLSCY) 1994-2008, bi-annual survey and the Survey of Young Children (SYC);	Depressive symptoms; 12 item questionnaire (origin not specified)	Small non-significant improvement in depressive symptoms among eligible families	Modest effect based on low parental education level and for girl children.		2022-02-04	KS
Reinhard E, Courtin E, Van Lenthe FJ, Avendano M. Public transport policy, social engagement and mental health in older age: a quasi-experimental evaluation of free bus passes in England. Journal of epidemiology and community health. 2018;72(5):361-8.	UK	Use of Public Transport due to eligibility for free public transport.	Adults aged ≥50 years (n=18453)	Natural experiment; Cohort	Instrumental variable (eligibility for free bus-pass); regression (2SLS)	the English Longitudinal Study of Ageing	Depressive symptoms. CES-D-8	Using public transport associated with reduced depressive symptoms.	-	-	2021-02-19	MN
Hamad R, Nguyen TT, Bhattacharya J, Glymour MM, Rehkopf DH. Educational attainment and cardiovascular disease in the United States: a quasi-experimental instrumental variables analysis. PLoS medicine. 2019;16(6):e1002834.	USA	Educational achievement.	adults n=30,853 and 44,732	Natural experiment; Cohort and repeated cross-sectional.	Instrumental variable (state-level schooling law); regression (OLS)	1992–2012 waves Health and Retirement Study and NHANES (1971-2012)	Depression. CES-D-8 – cut-off >3	Higher education associated with lower depression	-	-	2021-04-02	KS
Wang SS, Glied S, Williams S, Will B, Muennig PA. Impact of aeroplane noise on mental and physical health: A quasi-experimental analysis. BMJ open. 2022;12(5)	USA	Increase in aircraft noise exposure due to altered flight paths in 2012	Medicaid members residing in each of the two neighbourhoods at two points in time	Natural experiment. Cohort.	Difference-in-Difference	New York City Medicaid claims. 2009–2011 and 2013–2016. Exposure based on registered and measured noise-level data.	Depression. International Classification for Disease revision codes.	Depression diagnoses increased for the age groups 18–44 and 45–64. Broader mood disorder diagnoses, increased in the 45–65 age group	Differences by age group.	-	2023-07-04	MN
							(ICD-9=311or ICD-10=F33) and mood disorder (CCS=657)
Li L, Carrino L, Reinhard E, Timmermans E, Huisman M, Claassens J, et al. Aircraft noise control policy and mental health: a natural experiment based on the Longitudinal Aging Study Amsterdam (LASA). Journal of epidemiology and community health. 2020;4.	Netherlands	Environmental noise control policies – reduce aircraft noise level.	Older population in Amsterdam. (n=1746).	Natural experiment. Cohort	Difference-in-Difference	the Longitudinal Aging Study Amsterdam (LASA.) linked to Environmental data	Depressive symptoms. CES-D-20	No change in depressive symptoms. But estimates suggested that the policy did not lead to reduction in noise levels in treatment relative to control areas	-	-	2021-02-09	KS
Courtin E, Muennig P, Verma N, Riccio JA, Lagarde M, Vineis P, et al. Conditional Cash Transfers And Health Of Low-Income Families In The US: Evaluating The Family Rewards Experiment. Health Aff (Millwood). 2018;37(3):438-46.	USA	Conditional cash transfers (NYC–Family Rewards)	4,749 families: 2,377 intervention and 2,372 control	RCT	Regression (OLS) with ITT	Participants in the Family Rewards Experiment – condition that money spent on education, preventive health care, and parental employment	Psychological distress; K-10	No effect on psychological distress			2022-07-04	MN
Costello EJ, Compton SN, Keeler G, Angold A. Relationships between poverty and psychopathology: a natural experiment. Jama. 2003;290(15):2023-9.	USA	Fixed income supplement – moving out of poverty.	Follow up of children now aged 21 yrs (n=1185)	Natural experiment (opening casino in 1996); Cohort	GEE models	The Great Smoky Mountains Study follow up 2006	Depression/ anxiety. DSM-IV interview.	No significant effect	No effect of age-Cohort on outcome		2021-02-19	KS
Costello EJ, Erkanli A, Copeland W, Angold A. Association of family income supplements in adolescence with development of psychiatric and substance use disorders in adulthood among an American Indian population. Jama. 2010;303(19):1954-60.	USA	Fixed income supplement – moving out of poverty.	children aged 9, 11 & 13 yrs at intake (n=1420)	Natural experiment (opening casino in 1996); Cohort	GEE models	The Great Smoky Mountains Study 1993-2000	Depression/ anxiety. DSM-IV interview.	No significant effect		Indications that adequate parental supervision was a mediator.	2022-07-04	KS
Thomson RM, Kopasker D, Leyland A, Pearce A, Katikireddi SV. Effects of poverty on mental health in the UK working-age population: causal analyses of the UK Household Longitudinal Study. International journal of epidemiology. 2022;08.	UK	Transition in/out of poverty	working-age adults aged 25–64 years (n=45 497)	Cohort	Marginal structural modelling	UK Household Longitudinal Study	Psychological distress; GHQ-12. Using cut-off	Negative effect of transitioning into poverty and positive effect of moving out of poverty on mental health. Effect of moving into poverty stronger.	Effect stronger in women and those with low education.	-	2023-07-04	MN
Swift SL, Elfassy T, Bailey Z, Florez H, Feaster DJ, Calonico S, et al. Association of negative financial shocks during the Great Recession with depressive symptoms and substance use in the USA: the CARDIA study. Journal of epidemiology and community health. 2020;74(12):995-1001.	USA	Change in Employment and income due to global financial crisis 2008	Adults that had been consistently employed full-time prior to financial crisis (n=1307 (employment) and 1563 (income))	Cohort	Regression using fixed effects.	Coronary Artery Risk Development in Young Adults (CARDIA) study; 2 waves: 2005-2010	Depressive symptoms; CESD-20	Both transitioning into unemployment and drop in income associated with higher depressive symptoms.			2022-07-04	KS
McCarthy B, Carter A, Jansson M, Benoit C, Finnigan R. Poverty, material hardship, and mental health among workers in three front-line service occupations. Journal of Poverty. 2018;22(4):334-54.	USA And Canada	Changes in income and material hardship	Adults employed in hair styling, food service, sex work (n= 442)	Cohort	Linear regression (mixed effects)	Panel data – 2 waves 2003 – 2008.	Depression; Beck depression Inventory. Mental health – 2 items	Non-significant association between changes in income and depression or mental health		Material hardship mediates effect of income on depression	2022-07-04	KS
Wickham S, Whitehead M, Taylor-Robinson D, Barr B. The effect of a transition into poverty on child and maternal mental health: a longitudinal analysis of the UK Millennium Cohort Study. The Lancet Public Health. 2017;2(3):e141-e8.	UK	Transition into poverty (<60% of national median household income)	Mothers (n= 6063)	Cohort	Regression - discrete time hazards survival models	UK Millennium Cohort Study. Included children at age 3 years; 5 years; 7 years; 11 years – 4 waves	Psychological distress; K-6	Positive association with psychological distress.	_	Employment status was not a mediator	2022-07-04	KS
Curl A, Kearns A. Financial difficulty and mental wellbeing in an age of austerity: the experience in deprived communities. Social Policy and Society. 2015;14(2):217-40.	UK	Changes in financial difficulty in relation to austerity and Global Financial crisis	Residents of deprived neighbourhods. Waves 1–2: n=840; Waves 2–3: n=1,021; Waves 1–3: n=936	Repeated cross-sectional as well as retrospectively constructed longidudinal sample.	Regression models	Household survey conducted across 15 communities in Glasgow. All of the communities lie within the 15% most deprived in Scotland. 2006, 2008 and 2011	Mental health component of SF-12	Increased financial difficulty (affording fuel, food and council taks) significantly associated with decline in mental health. Decreased financial difficulty associated with improved mental health.	-	-	2023-07-04	MN
McInerney M, Mellor JM, Nicholas LH. Recession depression: mental health effects of the 2008 stock market crash. J Health Econ. 2013;32(6):1090-104. Epub 20130913. doi: 10.1016/j.jhealeco.2013.09.002.	USA	Global Financial crisis 2007-08. Changes in wealth post stock-market crash October 2008.	Adults aged ≥55 years born no later than 1953. n=20,040	Cohort	Regression – first difference models	Data from Health and Retirement Study – 2006 and 2008 waves.	CES-D-20 and Anti-depressant prescriptions	The stock-market crash reduced wealth and increased depressive symptoms and use of antidepressants	Effects were largest among respondents with high levels of stock holdings prior to the crash.	-	2023-02-04	MN
Sareen J, Afifi TO, McMillan KA, Asmundson GJ. Relationship between household income and mental disorders: findings from a population-based longitudinal study. Arch Gen Psychiatry. 2011;68(4):419-27.	USA	change in household income	US adult population ≥18yrs	Cohort	Multiple logistic regression	NESARC - nationally representative survey of the US population; 2001-02 and 2004-05 (2 waves)	Incident depression; DSM-IV	Decrease in income associated with higher risk of incident depression. No association with income increase	None observed – tested for age, sex	-	2022-07-04	KS
			(n=34,653)
Prause J, Dooley D, Huh J. Income volatility and psychological depression. Am J Community Psychol. 2009;43(1):57-70.	USA	Income volatility	adults aged 30-40 yrs (n=4,493)	Cohort	regression (OLS)	National Longitudinal Survey of Youth	Depressive symptoms; CES-D	Decrease in income associated with higher depressive symptoms	No association when absolute volatility was low.		2021-04-02	MN
									Income level buffered effects.
Benzeval M, Judge K. Income and health: the time dimension. Social science & medicine (1982). 2001;52(9):1371-90.	UK	Change in income level	Adults (n=5281)	Cohort	Multi-level models	British Household Panel Survey, 6 waves 1991–96/7	Psychological distress; GHQ	Decreased income >30% associated with higher psychological distress. No association with >30% increase in income and health			2022-07-04	KS
Matsubayashi T, Ishikawa Y, Ueda M. Economic crisis and mental health during the COVID-19 pandemic in Japan. J Affect Disord. 2022;306:28-31.	Japan	Adverse changes in employment: job loss or reduction in working hours during covid-19 pandemic	general population (n=9000)	Cross-sectional	Logistic regression	Online survey conducted between April 2020 and February 2021	Depressive symptoms. PHQ-9	Depressive symptoms were more prevalent among those who had recently experienced drastic changes in employment	No difference in effect between men and women.	-	2023-07-04	MN
Jonsson J, Muntaner C, Bodin T, Alderling M, Balogh R, Burstrom B, et al. Low-quality employment trajectories and risk of common mental disorders, substance use disorders and suicide attempt: A longitudinal study of the swedish workforce. Scandinavian Journal of Work, Environment and Health. 2021;47(7):509-20.	Sweden	Low quality employment trajectories.	16–65 years (n=2,743, 764)	Cohort. Exposure established 2005-2009 and outcome in 2010-2017	cox regression.	Register-study based on the Swedish Work, Illness, and Labour-market Participation cohort. 2005-2017	Incidence of Depression based on healthcare registry data on ICD-10 codes (for depression (F32-F33))	Low quality employment trajectories (approx. 21% of total population) associated with higher incidence of depression.	Women had slightly higher risks than men.	-	2023-05-05	MN
Hoven H, Wahrendorf M, Goldberg M, Zins M, Siegrist J. Adverse employment histories, work stress and self-reported depression in the French CONSTANCES study. European journal of public health. 2021;31(6):1230-6.	France	Trajectories of employment: job discontinuity, job instability and cumulative disadvantage	Adults aged >45 years who were employed at baseline (n=13 716 men and 12 767 women)	cohort	Logistic regression	Annual CONSTANCES panel. Baseline in 2012	Depression in the past 12 months. Single question.	participants who previously experienced unemployment periods, temporary employment or years out of paid work had higher risk of depression	Strength of effects different in men and women	Limited effect of psychosocial stress at work on this association.	2023-05-05	MN
Eisenberg-Guyot J, Peckham T, Andrea SB, Oddo V, Seixas N, Hajat A. Life-course trajectories of employment quality and health in the US: A multichannel sequence analysis. Social Science & Medicine. 2020;264:113327.	USA	Trajectories of employment quality.	Adults aged >18 years (n=2,779)	cohort	log-linear Poisson generalized estimating equations	1985–2017 Panel Study of Income Dynamics	Mental health. Kessler-6 using cut-off	Poor employment quality associated with reduced mental health. Specifically: In men losing work was associated with reduced mental health. In women being ‘minimally attached’ to work (including low wages, part-time work etc) was associated with reduced mental health over time.	poor employment quality more common in ethnic minorities and lower educated.		2023-07-06	MN
Brydsten A, Cederström A, Rostila M. Young people's labour market patterns and later mental health: A sequence analysis exploring the role of region of origin for young people's labour market trajectories and mental health. SSM-Population Health. 2020;11:100600.	Sweden	Precarious employment trajectories.	young people at age 20 years, living in Sweden in 1998, and followed their labour market transitions across 17 years until mid-life (n=98 634)	cohort	Logistic regression	Swedish longitudinal register data	Psychiatric admission based on ICD-10 codes F00-99)	A more precarious labour market trajectory was associated with higher risk of mental ill health in mid-life	Precarious labour market trajectory was more common among migrants, also in the second generation.	-	2023-07-06	MN
Farré L, Fasani F, Mueller H. Feeling useless: the effect of unemployment on mental health in the Great Recession. IZA Journal of Labor Economics. 2018;7(1):8.	Spain	Increased Unemployment rates in a context of economic crisis (Great Financial Crisis)	Working aged adults 16-65 years	Natural experiment Repeated cross-sectional data.	Instrumental variable (collapse of construction sector due to GFC); linear regression	Spanish National Health Survey 2006 and 2011	Doctor diagnosed depression, chronic anxiety or other mental disorder. Psychological distress. GHQ-12	Increase in unemployment rate was associated with higher psychological distress and higher probability of doctor diagnosed mental disorders.	-	-	2023-02-06	MN
Carlier BE, Schuring M, Burdorf A. Influence of an Interdisciplinary Re-employment Programme Among Unemployed Persons with Mental Health Problems on Health, Social Participation and Paid Employment. J Occup Rehabil. 2018;28(1):147-57.	Netherlands	Re-employment programme	Persons receiving social security benefits (n=869)	Quasi-experimental; propensity score matching	GEE	Participants assigned to either regular re-employment programme versus interdisciplinary programme	Anxiety and depression. K-10	Symptoms of depression and anxiety decreased in those who gained employment	-	-	2021-02-19	KS
Barbaglia MG, ten Have M, Dorsselaer S, Alonso J, de Graaf R. Negative socioeconomic changes and mental disorders: a longitudinal study. Journal of epidemiology and community health. 2015;69(1):55-62.	Netherlands	Household income reduction & Job Loss	Adults 18-64 years (n=5303)	Cohort	Logistic regression models	Netherlands Mental	Incidence of mood disorder. Composite International Diagnostic Interview (CIDI) 3.0	Household income loss and loss of employment associated with higher risk of mood disorder: major depression, dysthymia, bipolar disorder	Job loss increased risk among men only and household income reductions increased risk among women only		2022-07-04	KS
						Health Survey and Incidence Study-2 (NEMESIS-2),
						representative population-based study 2007–9/2010-12
Mckenzie SK, Gunasekara FI, Richardson K, Carter K. Do changes in socioeconomic factors lead to changes in mental health? Findings from three waves of a population based panel study. Journal of epidemiology and community health. 2014;68(3):253-60.	New Zealand	Changes in Socio-economic status: labour force status; household income; area and individual deprivation	Population 15-60yrs at wave 3 (n=11 855)	Cohort	Fixed effects regression modelling	Survey of Family, Income & Employment; 2004-05, 2006-07 and 2008-09 (3 waves)	Mental Health (MHI-5) and psychological distress (K-10)	Becoming unemployed and increased individual deprivation associated with declined MH and increased psychological distress. Household income and area deprivation not associated with either outcome.	-	-	2022-07-04	KS
Kim S-S, Subramanian S, Sorensen G, Perry MJ, Christiani DC. Association between change in employment status and new-onset depressive symptoms in South Korea-a gender analysis. Scand J Work Environ Health. 2012:537-45.	South Korea	Change in employment status	People (aged >18 years) employed in permanent work or classified as ‘precarious workers’ (n=2891)	cohort	Logistic regression	Annual Korean Welfare Panel Study. Data from 2nd and 3rd wave (April–July of 2007 and 2008)	New-onset depressive symptoms. CES-D-11	Workers who became unemployed following precarious employment had higher odds of developing depressive symptoms.	Main finding was stronger in women than men.	-	2023-07-06	MN
									In women only, becoming unemployed from precarious employment also had higher odds of depressive symptoms.
Zabkiewicz D. The mental health benefits of work: do they apply to poor single mothers? Social psychiatry and psychiatric epidemiology. 2010;45(1):77-87.	USA	Gaining employment	Single mothers receiving TANF benefits (n=419)	Cohort, 4yr follow-up	GEE	WCLS.	Depression in the past week based on cut-off. Brief Symptom Inventory.	Becoming employed was associated with decline of depression	Odds of depression was higher in women with ≥3 children and women with heavy drug use.		2021-11-28	MN
Zabkiewicz D, Schmidt LA. The mental health benefits of work: do they apply to welfare mothers with a drinking problem? The journal of behavioral health services & research. 2009;36(1):96-110.	USA	Gaining employment effect on women with drinking problem	Welfare mothers receiving Temporary Aid to Needy Families (TANF) (N=419).	Cohort, 4yr follow-up	GEE	Welfare Client Longitudinal Study California (WCLS). Yearly interview (2001 - for 4 years)	Depression in the past week based on cut-off. Brief Symptom Inventory.	Lower odds of depression with gaining full-time employment	No changes in women who were heavy drinkers at baseline.	-	2021-07-12	MN
Salm M. Does job loss cause ill health? Health Econ. 2009;18(9):1075-89.	USA	Job loss due to business closure	Older Adults (mean age 55 yrs)	cohort	Difference-in-difference	Health and Retirement Study 1994 to 2002 (4 waves)	Depressive symptoms CES-D-8	Job loss was not associated with depressive symptoms	-	-	2023-03-02	MN
			n=6867
Lorant V, Croux C, Weich S, Deliège D, Mackenbach J, Ansseau M. Depression and socio-economic risk factors: 7-year longitudinal population study. The British journal of psychiatry. 2007;190(4):293-8	Belgium	Change in Socio-economic status: employment status; material standard; social relationships;	Adult population (n= 11 909)	Cohort	Fixed effect model	Belgian Households Panel Survey; eight waves 1992–1999	Depressive symptoms and depressed mood; Health and Daily Living Form.	Increased financial strain, deprivation or becoming poor associated with higher depression. Increased income or becoming unemployed were not associated with outcome.	Stronger effects on women; and on lower income category (for financial strain, becoming poor)	-	2022-07-04	KS
Gallo WT, Bradley EH, Siegel M, Kasl SV. Health effects of involuntary job loss among older workers: findings from the health and retirement survey. The Journals of Gerontology Series B: Psychological Sciences and Social Sciences. 2000;55(3):S131-S40.	USA	Involuntary job loss in continually employed persons.	Workers aged 51 to 61 years at baseline. Continuously employed (n=2,907) or Involuntary job loss n=209)	cohort follow-up over 2 years	OLS regression	Health and Retirement Survey 1992-1994 (2 waves)	Depressive symptoms. CES-D-CES-D-8	Involuntary job loss significantly associated with depressive symptoms.			2022-09-06	MN
Gallo WT, Bradley EH, Dubin JA, Jones RN, Falba TA, Teng H-M, Kasl SV. The persistence of depressive symptoms in older workers who experience involuntary job loss: results from the health and retirement survey. The Journals of Gerontology Series B: Psychological Sciences and Social Sciences. 2006;61(4):S221-S8.	USA	Involuntary job loss in continually employed persons.	Older workers who experienced job loss (n=231) compared to non-displaced individuals (n=3,324)	Cohort follow-up after 6 years	Instrumental variable (plant closing or layoff); linear regression	Health and Retirement Survey 1992-1998 (4 waves)	Depressive symptoms. CES-D-8	No association in the total population at 6 year follow-up	Involuntary job loss only associated with depressive symptoms in those with low financial means.	-	2021-11-09	MN
Breslin FC, Mustard C. Factors influencing the impact of unemployment on mental health among young and older adults in a longitudinal, population-based survey. Scand J Work Environ Health. 2003;29(1):5-14.	Canada	Employment transition	Working age population 18-55 yrs. n=6,096	Cohort	Logistic regression	National Population survey Canada 1994-1996	Composite International Diagnostic Interview (CIDI) - short form	Becoming unemployed was associated with depression over time.	Effect only observed in older population (31-55yrs)		2022-02-25	KS
Pevalin DJ, Goldberg DP. Social precursors to onset and recovery from episodes of common mental illness. Psychological medicine. 2003;33(2):299-306.	UK	Change in employment status	Adults ≥16 years at baseline	Cohort with yearly follow-up	Logistic regression	British Household Panel Survey from 1991 to 1998. 8 waves	Psychological distress. GHQ-12	Loss of job associated with new onset psychological distress. Lower chance of recovery in those that remained unemployed. Higher recovery in those that gained employment. .	-	-	2023-02-04	MN
Strandh M. Different exit routes from unemployment and their impact on mental well-being: the role of the economic situation and the predictability of the life course. Work, Employment and Society. 2000;14(3):459-79.	Sweden	The impact of different exit routes from unemployment	Persons unemployed at baseline.	cohort	OLS regression	‘Long-term Unemployment Project. 2 waves 1997 and 1998	Mental health. GHQ-12	Exiting unemployment status was associated with improved mental health.	Larger effect on mental health if entering permanent v temporary employment; starting university education vs lower educational levels. Exit to sick leave reduces mental well-being; exit to early retirement did no change mental health	-	2023-07-06	MN
Claussen B, Bjørndal A, Hjort PF. Health and re-employment in a two year follow up of long term unemployed. Journal of epidemiology and community health. 1993;47(1):14-8	Norway	Gaining employment	Registered unemployed for more than 12 weeks (n=291)	Cohort 1988-1990 (2 years)	regression analysis	Random sample of registered unemployed compared to general population	GHQ and Hopkins symptom inventory	Lower depression symptoms and odds of depression with gaining employment – small effect			2021-10-22	KS
Claussen B. Health and re-employment in a five-year follow-up of long-term unemployed. Scand J Public Health. 1999;27(2):94-100.	Norway	Gaining employment	Registered unemployed for more than 12 weeks (n=210)	Cohort follow-up 1993 (5 years)	Regression analysis	As above	GHQ and Hopkins symptom inventory	Recovery in mental health from 1988 to 1993 for the re-employed and worsening for the still unemployed. Effect larger than 1993 study	-	-	2021-10-22	KS
Ali J, Avison WR. Employment transitions and psychological distress: the contrasting experiences of single and married mothers. J Health Soc Behav. 1997;38(4):345-62.	Canada	Employment transition	Mothers with at least one child <17 years. (n=948)	Cohort	Regression (linear)	Municipal data to identify single mothers and stratified sample to include representation of household income (area-level)	Depressive symptoms. CES-D-20.	Neither transitions in or out of employment were associated with changes in depressive symptoms for the combined sample.	In single mothers: transition out of paid work associated with increased depressive symptoms; stably unemployed versus those who enter paid work - no impact of gaining employment	Psychological resources (mastery; self-esteem) and financial strain partly explain result in single mothers transitioning out of work.	2021-12-02	MN
Morrell S, Taylor R, Quine S, Kerr C, Western J. A cohort study of unemployment as a cause of psychological disturbance in Australian youth. Social science & medicine (1982). 1994;38(11):1553-64.	Australia	Employment transition	People aged 16-25 years.	cohort	Bayesian probabilistic approach was adopted.	Annual Australian Longitudinal Survey of registered unemployed young people 1984 -87. Plus annual survey of 16-25 year old general population 1985-88.	Psychological distress. GHQ-12	Employed people who become unemployed had higher relative risk of psychological distress. Unemployed who became employed had lower relative risk of psychological distress	-	-	2023-05-05	MN
			(n= 2403 and n= 8995)
Graetz B. Health consequences of employment and unemployment: Longitudinal evidence for young men and women. Social Science & Medicine. 1993;36(6):715-24.	Australia	Employment transition	People aged 16-25 years (n=6151)	cohort	t-test, pairwise comparison	Australian Longitudinal Survey of general population. 1985 and followed up 3 years.	GHQ-12	Employed people who become unemployed had significant increase in GHQ scores. Unemployed who became employed had decrease in GHQ scores	-	Quality of work	2023-05-05	MN
Lahelma E. Paid employment, unemployment and mental well-being. Psychiatria Fennica. 1992. 23, 131–144.	Finland	Gaining employment	Registered job seekers in industry aged 25 to 49 years.	Cohort	Regression (logistic)	Panel survey	Psychological distress. GHQ-12 with cut-off 3-12 points	Reduced psychological distress for unemployed that became employed	Adverse impact unemployment stronger among men.	Low financial status had minimal impact	2021-11-19	KS
Dew MA, Bromet EJ, Penkower L. Mental health effects of job loss in women. Psychological medicine. 1992;22(3):751-64.	USA	Involuntary job loss in women	Women aged 16-65 yrs employed >6months in a factory (n=145)	Cohort – follow-up over 1 year	Linear regression	Panel data	Depressive symptoms. Hopkins symptom checklist.	The occurrence and duration of being laid-off was associated with elevated depressive symptoms.	Among women who were laid-off financial hardship and lack of partner support were associated with higher symptoms.	-	2023-05-05	MN
Kessler RC, Turner JB, House JS. Unemployment, reemployment, and emotional functioning in a community sample. American Sociological Review. 1989:648-57.	USA	Gaining Employment	Adult population in Michigan. (n=414)	Cohort 1984-85 (1 year)	Regression (linear and logistic)	Stratified sample: currently unemployed; previously unemployed; stably employed.	Depression; sub-scale of the SCL-90. Using established cut-off.	Lower probability of depression in the re-employed vs the still unemployed at follow-up	-	-	2021-12-02	MN
Frese M, Mohr G. Prolonged unemployment and depression in older workers: A longitudinal study of intervening variables. Social Science & Medicine. 1987;25(2):173-8.	Germany	Changes in employment status	Unemployed blue-collar workers aged>45 (n=51)	Cohort	Ancova	Panel data. 1975 and 1977	Depressive symptoms. Hamburg depressive scale.	Higher depressive symptoms in those with repeated unemployment (i.e. got work and lost it again); lower depressive symptoms in those gaining employment or becoming retired.	-	-	2023-05-05	MN
Hanson LLM, Chungkham HS, Ferrie J, Sverke M. Threats of dismissal and symptoms of major depression: a study using repeat measures in the Swedish working population. Journal of epidemiology and community health. 2015;69(10):963-9.	Sweden	employment security	Persons 'gainfully employed' at the baseline study in 2003 aged 16-64 years. n=6275	Cohort	GEE	Swedish Longitudinal Occupational Survey of Health (SLOSH) study - 2003 or 2005 and FU in 2008, 2010 and 2012	Depression. subscale from the (Hopkins) Symptom Checklist - the SCL-CD6	Increased odds of depression with threat of job loss and repeated threat of job loss	-	-	2021-12-19	MN
Ferrie JE, Shipley MJ, Stansfeld SA, Marmot MG. Effects of chronic job insecurity and change in job security on self reported health, minor psychiatric morbidity, physiological measures, and health related behaviours in British civil servants: the Whitehall II study. Journal of epidemiology and community health. 2002;56(6):450-4.	UK	Employment security	Office staff, aged 35–55, working in civil service (n=3,360).	Cohort	Regression (linear and logistic)	Whitehall II phase 4 (1995/6) & 5 (1997/9)	Depression. GHQ-12 – sub-scale depression.	In men relative to securely employed: highest level of depression in those with chronically insecure job. Moving from insecure to secure job had lower association with depression, effect size similar to moving from secure to insecure job.	Findings among women similar but statistical significance impacted by smaller number		2021-07-06	MN
Petersen J, Alexiou A, Brewerton D, Cornelsen L, Courtin E, Cummins S, et al. Impact of selective licensing schemes for private rental housing on mental health and social outcomes in Greater London, England: a natural experiment study. BMJ open. 2022;12(12):e065747.	UK	Selective Licencing aimed to improve quality of rental housing. Introduced 2012-2018	33 local authorities in London.	Area-level data 2011-2018. Ecological-level data	Difference-in-difference with propensity matched areas.	National Health Service data and Department for Work and Pensions data.	Small Area Mental Health Index scores by year and small area. Based on mental healthcare from multiple sources.	Improvements in area-based mental health outcomes in areas with Selective Licencing: reduced Antidepressant treatment days per population; reduced mental health benefit receipt and reduced proportion with depression	-	-	2023-07-04	MN
Pevalin DJ, Reeves A, Baker E, Bentley R. The impact of persistent poor housing conditions on mental health: A longitudinal population-based study. Prev Med. 2017;105:304-10.	UK	The cumulative impact of housing problems (light; adequate heating; condensation; leaky roof; damp walls; and rot)	Adults (n=8,365)	Cohort	Pooled OLS regression and lagged-difference model.	British Household Panel Survey. 13 annual waves (1996 to 2008)	Psychological distress. GHQ-12	Past housing problems was associated with current poorer mental health. Living in persistently poor housing associated with poor mental health over and above the effect of current housing problems.	Mental health effects of persistent housing problems harm social renters and outright owners the most.	-	2023-05-05	MN
Blackman T, Anderson J, Pye P. Change in adult health following medical priority rehousing: a longitudinal study. J Public Health Med. 2003;25(1):22-8.	UK	Medical priority rehousing (MPR)	Adults with health care problems requiring rehousing (n=227)	Quasi-experiment – Cohort (9-12 month f.u.)	2x2 table comparison; McNemar’s test	All new applicants	Mental health; depression. SF-36	Prevalence of mental health	-	-	2021-02-19	KS
						to the council’s MPR waiting list (Newcastle upon Tyne)		problems and odds of depression among the rehoused group decreased
Denary W, Fenelon A, Schlesinger P, Purtle J, Blankenship KM, Keene DE. Does rental assistance improve mental health? Insights from a longitudinal cohort study. Social science & medicine (1982). 2021;282:114100.	UK	Access to rental assistance	Low-income adults. Homeless; resided in a low-income census tract; received housing or food assistance; received medicaid (n=84)	Cohort 2017 f.u. bi-annual for 2 yrs.	Regression (fixed effects, logistic)	Justice, Housing, and Health Study (JustHouHS)	Psychological distress. K-10 cut-off ≥30	No significant decrease in	-	Homelessness may be an important pathway through which rental assistance reduces psychological distress	2021-07-05	KS
								psychological distress with obtaining rental assistance.
Kim SH, Kim H, Joo HJ, Jeong SH, Park EC, Jang SI. Impact of changes in housing tenure and affordability status on depressive symptoms: Evidence from a longitudinal study. J Affect Disord. 2021;295:40-9.	South Korea	Impact of changes in housing tenure status and affordability of housing.	Adults aged >20 years who could afford housing. (n= 9956 respondents in 5507 households)	Cohort. Data from wave 10 (2015) to wave 15 (2020)	generalized estimating equation (GEE) model,	Annual Korea Welfare Panel Study.	Depressive symptoms. CES-D-11	Transitioning from home ownership to renting or if housing became unaffordable were both associated with increased depressive symptoms. Depressive symptoms reduced in new homeowners and those who no longer had unaffordable housing.	Results differed according to age category.	-	2023-05-05	MN
Hoke MK, Boen CE. The health impacts of eviction: Evidence from the national longitudinal study of adolescent to adult health. Social Science & Medicine. 2021;273:113742.	USA	Housing eviction	Young adults aged on average 24yrs, n=9029	Cohort; propensity score matching	Regression – Generalised linear models,	National Longitudinal Study of Adolescent to Adult Health (1994–2009) (3 waves)	Depressive symptoms. CES-D-9	Experiencing eviction associated with increase in depressive symptoms.	-	Perceived social stress mediated partly association	2021-07-12	KS
Hatch ME, Yun J. Losing your home is bad for your health: Short-and medium-term health effects of eviction on young adults. Housing Policy Debate. 2021;31(3-5):469-89.	USA	Housing eviction	Adolescents (n=11513)	Cohort	Logistic regression	National Longitudinal Study of Adolescent to Adult Health. 1994–95, 2001 and 2008.	Doctor diagnosed depression. Single question	Having experienced housing eviction (ever) associated with depression. additionally, the effect was stronger in those experiencing more recent eviction.	Stronger negative effect on women and on white versus non-white participants.	-	2023-05-05	MN
Leifheit KM, Pollack CE, Raifman J, Schwartz GL, Koehler RD, Rodriguez Bronico JV, et al. Variation in State-Level Eviction Moratorium Protections and Mental Health Among US Adults During the COVID-19 Pandemic. JAMA Netw Open. 2021;4(12):e2139585.	USA	Eviction moratorium in context of covid-19.	Persons living in rented housing (n=8277)	Cohort. Used variation in state-level eviction moratorium.	linear regression with individual fixed effects	Understanding Coronavirus in America Survey – online panel survey in 2020 using data pre- federal moratorium	Depressive symptoms. PHQ-4	Prevalence of mental distress was 17.7%. In states with weak moratoriums 17.0% and in states with strong moratoriums 15.5%	strong moratoriums associated with larger reductions in mental distress in Hispanic and non-Hispanic White than in black participants.	-	2023-06-09	MN
Desmond M, Kimbro RT. Eviction's Fallout: Housing, Hardship, and Health. Social Forces. 2015;94(1):295-324.	USA	Housing eviction	Low income Mothers who were renting at baseline (n= 2,676)	Cohort. Propensity score matching.	Logistic regression	Fragile Families and Child Wellbeing Study (FFCWS), a survey that follows a birth cohort of new parents and their children. (Wave I-1998-2000; wave 2 year one; wave 3 year 3; wave 4 at year 5.	Depression. Composite International Diagnostic Interview Short Form	Mothers who were evicted the previous year were more likely to have depression. Evidence that at least two years after eviction mothers still experienced significantly higher rates of depression than their peers	-	-	2023-05-05	MN
Fowler PJ, Henry DB, Marcal KE. Family and housing instability: Longitudinal impact on adolescent emotional and behavioral well-being. Soc Sci Res. 2015;53:364-74.	USA	Housing instability (number of different addresses) and adolescent health	Adolescents (n=5596 at baseline)	Cohort	Multi-level regression	National Longitudinal Study of	Depressive symptoms. CES-D-9	Number of housing moves predicted odds of depression. Every move increased the odds of depression by 10%	-	Effect appears independent of family structure/instability.	2023-05-05	MN
						Adolescent Health. 3 waves 1994–95; 2001-02 and 2008-09
Alley DE, Lloyd J, Pagán JA, Pollack CE, Shardell M, Cannuscio C. Mortgage delinquency and changes in access to health resources and depressive symptoms in a nationally representative cohort of Americans older than 50 years. Am J Public Health. 2011;101(12):2293-8.	USA	Mortgage delinquency and health in context of housing crisis.	Adults aged ≥50 years (n=2239)	Cohort	Logistic regression	Health and Retirement study. 2006 and 2008	Depressive symptoms. CES-D-8 with cut-off.	Those who fell behind with mortgage payments had higher odds of developing incident depressive symptoms	-	-	2023-05-05	MN
Suglia SF, Duarte CS, Sandel MT. Housing quality, housing instability, and maternal mental health. J Urban Health. 2011;88:1105-16.	USA	Housing instability (moving ≥2 times in 2 years)	Women (n=2,104)	Cohort	Logistic regression	Fragile Families and Child Wellbeing Study	Composite International Diagnostic Interview-Short Form	Experiencing housing instability associated with higher odds of depression at follow-up.	-	-	2023-05-05	MN
Pevalin DJ. Housing repossessions, evictions and common mental illness in the UK: results from a household panel study. Journal of epidemiology and community health. 2009;63(11):949-51.	UK	Housing eviction	Adults	Cohort;	Multivariate fixed effects regression models	British Household Panel Annual Survey – 17 waves starting in 1991	Psychological distress. GHQ-12	Housing repossession associated with	-	-	2023-05-05	MN
			n=12 390					increased risk of psychological distress;
								eviction from rented property no increased risk
Taylor MP, Pevalin DJ, Todd J. The psychological costs of unsustainable housing commitments. Psychological medicine. 2007;37(7):1027-36.	UK	Unsustainable housing commitments	Adults (head of household) n=8185	Cohort	Multivariate fixed effects regression models	British Household Panel Survey 1991–2003	Psychological distress. GHQ-12	Housing payment problems (entering arrears in mortgage or rental payment) associated with psychological distress	Similar effects for male or female heads of household.	-	2023-02-04	MN
Leventhal T, Brooks-Gunn J. Moving to opportunity: an experimental study of neighborhood effects on mental health. Am J Public Health. 2003;93(9):1576-82.	USA	Moving To Opportunity experiment	Residents with children living in areas with poverty rates >40%, based on 1990 US Census.	Randomised intervention. 3yr f.u.	ITT (regression); Instrumental variable (Voucher to move) - TOT (2SLS)	follow-up evaluation of the New York City MTO site (n=794)	Parents' depressive mood - Depressive Mood Inventory and Hopkins Symptom Checklist	Compared to in-place controls: Parents (and children) who moved were less likely than to report depressive symptoms.	Program effects most pronounced for boys and for children aged 8 to 13 years.	-	2021-10-22	KS
Rose TC, Daras K, Manley J, McKeown M, Halliday E, Goodwin TL, et al. The mental health and wellbeing impact of a Community Wealth Building programme in England: a difference-in-differences study. The Lancet Public Health. 2023;8(6):e403-e10.	UK	Community Wealth Building programme	Residents of Preston - within the 20% most deprived local authorities in England	Natural experiment. Repeated cross-sectional	Difference-in-difference.	National statistics data comparing intervention versus similar areas - (2011–15) and post introduction of the programme (2016–19)	antidepressant prescribing, prevalence of depression	The programme was associated with reductions in the prescribing of antidepressants and prevalence of depression relative to the control areas.	-	-	2023-07-06	MN
Greene G, Fone D, Farewell D, Rodgers S, Paranjothy S, Carter B, White J. Improving mental health through neighbourhood regeneration: the role of cohesion, belonging, quality and disorder. European journal of public health. 2020;30(5):964-6.	UK	‘Communities First’ area-wide regeneration programme – examination of mediation by neighbourhood social factors.	Residents (≥18yrs) of Caerphilly County Borough (n=8,394)	Natural experiment – Cohort 2001-2008	Propensity matching. OLS	linked data: Caerphilly County Borough Council; the Secure Anonymised Information Linkage Databank; The eCATALyST study (prospective Cohort study)	Mental health. SF-36 MHI-5 scale.	See White et al 2017	-	Improvement was explained by improvements in neighbourhood belonging, quality and reductions in disorder. Small effect of social cohesion	2020-10-12	MN
					Regression
Timmermans EJ, Reinhard E, Ruijsbroek A, Huisman M, Avendano M. Regeneration of deprived neighbourhoods and indicators of functioning in older adults: A quasi-experimental evaluation of the Dutch District Approach. Health & place. 2020;64:102359	Netherlands	Urban regeneration programme “Dutch District Approach”	Adults aged >55 years, n=1092	Cohort	Difference-in-Difference with linear regression models and linear	The Longitudinal Aging Study Amsterdam; waves 2005/06 and 2011/12	Depressive symptoms; CES-D-20	No evidence of effect in residents of regeneration areas compared to similarly deprived non-target areas.	-	-	2021-02-19	KS
					probability models (dichotomous variables)
White J, Greene G, Farewell D, Dunstan F, Rodgers S, Lyons RA, et al. Improving mental health through the regeneration of deprived neighborhoods: a natural experiment. Am J Epidemiol. 2017;186(4):473-80.	UK	‘Communities First’ area-wide regeneration programme	Residents (≥18yrs) of Caerphilly County Borough (n=8,394)	Natural experiment – Cohort 2001-2008	Propensity matching. OLS	linked data: Caerphilly County Borough Council; the Secure Anonymised Information Linkage Databank; The eCATALyST study (prospective Cohort study)	Mental health. SF-36 MHI-5 scale.	Regeneration associated with an improvement in the mental health. Evidence of a dose-response association with length of residence.	-	-	2020-10-20	MN
					Regression
Egan M, Kearns A, Katikireddi SV, Curl A, Lawson K, Tannahill C. Proportionate universalism in practice? A quasi-experimental study (GoWell) of a UK neighbourhood renewal programme's impact on health inequalities. Social science & medicine (1982). 2016;152:41-9.	UK	Urban renewal - level of renewal investment	Residents of deprived neighbourhoods n-1006	Cohort	Difference-in-Difference. Multiple regression	Construced Cohort from GoWell repeated cross-sectional study 2006-2011	SF-12 mental health sub-component	Improvement in mental health in the higher investment areas.	No differences based on education or country of birth.		2020-10-20	MN
					Accounting for area-level dependence
Walthery P, Stafford M, Nazroo J, Whitehead M, Dibben C, Halliday E, et al. Health trajectories in regeneration areas in England: the impact of the New Deal for Communities intervention. Journal of epidemiology and community health. 2015;69(8):762-8.	UK	Area regeneration programme (NDC)	Residents in deprived areas aged ≥16 years (n=11,648)	Repeated cross-sectional; matching at area-level - 2002, 2004, 2006 and 2008	Latent growth models	household panel survey on NDC areas and non-contiguous disadvantaged comparator areas within the same local authority	Mental Health Inventory (MHI-5)	No evidence of effect in NDC compared to comparator non-NDC communities.	Respondents in poorer socio economic circumstances in NDC areas fared better than those in comparator areas.	-	2021-12-17	KS
Jongeneel-Grimen B, Droomers M, Kramer D, Bruggink J-W, van Oers H, Kunst AE, Stronks K. Impact of a Dutch urban regeneration programme on mental health trends: a quasi-experimental study. Journal of epidemiology and community health. 2016;70(10):967-73.	Netherlands	Urban Regeneration	Adults ≥18 years (n=46 240)	Repeated cross-sectional study.	Multilevel	Annual Health Interview Survey, for the period 2004–2011	Mental Health Inventory (MHI-5)	No evidence of effect in regeneration areas compared to similarly deprived non-target areas.	Some effect in women. More intensive programme showed improvement while comparable control districts experienced a deterioration.	-	2022-01-06	MN
		“Dutch District Approach”		Pre-intervention (2004-June 2008) and intervention (July 2008– 2011)	logistic regression. Propensity score matching of residential areas.
Stafford M, Badland H, Nazroo J, Halliday E, Walthery P, Povall S, et al. Evaluating the health inequalities impact of area-based initiatives across the socioeconomic spectrum: a controlled intervention study of the New Deal for Communities, 2002–2008. Journal of epidemiology and community health. 2014;68(10):979-86.	UK	Area regeneration programme (New Deal for Communities NDC)	Adults (n=28,984-29,615)	Repeated cross-sectional; matching at area-level in 2002, 2004, 2006 and 2008	Multi-level regression	Representative Household surveys (HSE) and household survey data collected by the NDC team in intervention and deprived comparator areas.	Mental health. MHI-5 in the NDC intervention surveys.	No evidence of effect NDC compared to general population stratified (based on deprivation level) or when compared to comparator high deprivation non-NDC communities.	-	-	2021-12-07	KS
							GHQ-12
							in the HSE.
Egan M, Katikireddi SV, Kearns A, Tannahill C, Kalacs M, Bond L. Health effects of neighborhood demolition and housing improvement: a prospective controlled study of 2 natural experiments in urban renewal. Am J Public Health. 2013;103(6):e47-53.	UK	Urban renewal - housing demolition or improvement	Residents of deprived neighbourhoods n=1041	Cohort	Difference-in-Difference. multiple regression models accounting for clustering based on area.	Constructed Cohort from GoWell repeated cross-sectional survey 2006-2008	SF-12 mental health sub-component	Small improvements in mental health with housing improvement.			2021-12-07	KS
Huxley P, Evans S, Leese M, Gately C, Rogers A, Thomas R, Robson B. Urban regeneration and mental health. Social psychiatry and psychiatric epidemiology. 2004;39(4):280-5.	UK	Urban regeneration programme (Single Regeneration Budget SRB)	Adults. (n=1344)	Cohort; matching at area-level 1999-2001	Analysis of covariance	Random sample from electoral register.	Psychological distress, GHQ-12	No evidence of effect in SRB areas versus comparative deprived neighbourhoods.	-	-	2021-12-07	KS
Harvey TBJ. Housing renewal and mental health: A case study. J Ment Health. 2001;10(5):571-83.	UK	Neighbourhood and housing rennovation	Adults >16 years old. (n=166 at both time points)	Cohort pre-renewal (1992) and post- renewals 5 years later	Multi-variate regression.	All residents of renewal area sampled.	Psychological distress measured using 7 questionnaire items	Drop in number of participants reporting mental health problems at follow-up.			2021-12-07	KS
Villarroel N, MacFarlane A, Roura M, Basogomba A, Bradley C, LeMaster JW, Hannigan A. The impact of economic recession on the health of migrant fathers over time: results from the Growing up in Ireland longitudinal study. BMC public health. 2022;22(1):166	Ireland	Global financial crisis 2007-08	Fathers of children receiving child benefit. (n=6251)	Cohort.	Binary logistic regression.	Growing up in Ireland, longitudinal study. 2008– 2013	Depression. CES-D-8 using cut-off	Increased depression post-recession.	Effect seen only in Irish fathers. No effect in non-Irish and African-origin fathers	-	2023-05-05	MN
Cherrie M, Curtis S, Baranyi G, Cunningham N, Dibben C, Bambra C, Pearce J. A data linkage study of the effects of the Great Recession and austerity on antidepressant prescription usage. European journal of public health. 2021;31(2):297-303.	UK	Global Financial crisis 2007-08 – area-level employment	Working aged persons aged 16-60 years (n=86500)	Cohort. 2009–15	Multi-level logistic regression	Scottish Longitudinal Study	New cases depression. Anti-depressant prescription -Linkage data	Increased odds of beginning a new course of antidepressants if living in areas with declined Full-time employment		population income loss due to welfare reforms explained 50% of the effect	2021-08-20	KS
Nour S, Labonté R, Bancej C. Impact of the 2008 global financial crisis on the health of Canadians: repeated cross-sectional analysis of the Canadian Community Health Survey, 2007–2013. Journal of epidemiology and community health. 2017;71(4):336-43.	Canada	Global Financial crisis 2007-08.	Working age population aged 15-64 years. (overall n=306 623)	Repeated cross-sectional - 7 cycles (2007–2013)	Logistic regression	Canadian Community Health Survey	Mood disorders. Reporting a health professional diagnosis of MD	GFC exposure not associated with depression initially; subsequent austerity period was associated with higher depression.	interaction terms for sex, age and income quintile – no indication of differences in population subgroups	income adequacy,	2021-02-19	MN
		Exposure to austerity policies.								employment status and home ownership did not mediate association
Drydakis N. The effect of unemployment on self-reported health and mental health in Greece from 2008 to 2013: a longitudinal study before and during the financial crisis. Social science & medicine. 2015;128:43-51.	Greece	Global Financial Crisis 2007-08 influence on the role of unemployment in mental health.	Adults aged 16-65 years (n=1418-1447 men and 1553-1510 women)	cohort	Fixed effect linear models	Longitudinal Labor Market Study. Yearly survey since 2008.	Depressive symptoms. CES-D-20	During the 2010-13 period,	Effect of unemployment was larger in women than men.	-	2023-07-05	MN
								unemployment led to higher mental health deterioration compared to
								the 2008-09 period.
Modrek S, Hamad R, Cullen MR. Psychological well-being during the great recession: changes in mental health care utilization in an occupational cohort. Am J Public Health. 2015;105(2):304-10.	USA	Global Financial crisis 2007-08.	Workers from a multisite (25 sites) US manufacturing firm who were continuously employed during study period. n= 11625 and n=10242	Cohort	Regression	2 Cohorts: employee panels: Jan 2007-Dec 2010 and	Depression.	Mental health inpatient and outpatient visits and antidepressant use increased after 2009 in total population.	Use of antidepressants was higher in high layoff plants than in other plants (ie in context of job insecurity).	-	2021-11-19	KS
						Jan 2007-Dec 2012	ICD-9-CM codes to identify encounters with any mental health component. pharmacy claims data to calculate use of medications.
Buffel V, Van de Velde S, Bracke P. The mental health consequences of the economic crisis in Europe among the employed, the unemployed, and the non-employed. Soc Sci Res. 2015;54:263-88.	20 European countries	Global Financial Crisis 2007-08. Changes in country-level unemployment rates and change in GDP	Working-age population (20–65 years) n=51,679	Repeated cross-sectional.	multi-level models considering the individual nested in country years and in countries	European Social Survey’s Round 3 (2006) and Round 6 (2012),	Depressive Symptoms: CES-D-8	In countries with a high increase in unemployment rate a higher likelihood of being depressed was observed. In countries with a high GDP respondents were less likely to be depressed than in countries with lower GDP.	Stronger effect in men and for ages 35–49 years.	-	2023-02-04	MN
Aguilar-Palacio I, Carrera-Lasfuentes P, Rabanaque MJ. Youth unemployment and economic recession in Spain: influence on health and lifestyles in young people (16–24 years old). International journal of public health. 2015;60:427-35.	Spain	Global Financial Crisis 2007-08 in relation to unemployment	Young adults aged 16-24 years. (n=2168 in 2006; 1533 in 2011-12)	Repeated cross-sectional	Logistic regression.	Spanish National Health Surveys 2006 and 2011-12	Mental health.GHQ-12.	Association between mental health and unemployment did not differ in 2012 compared to 2006 in men. Unemployed women had better mental health in 2012.	Differences between men and women.	-	2023-07-05	MN
Gotsens M, Malmusi D, Villarroel N, Vives-Cases C, Garcia-Subirats I, Hernando C, Borrell C. Health inequality between immigrants and natives in Spain: the loss of the healthy immigrant effect in times of economic crisis. The European Journal of Public Health. 2015;25(6):923-9.	Spain	Global Financial Crisis 2007-08. Change in ethnic health inequalities	Adults aged 16–64 years (n= 23,760 and 16,616)	Repeated cross-sectional	Poisson regression.	Spanish National Health Survey. 2006-07 and 2011-12	Mental health. GHQ-12	Mental health status of immigrants that arrived before 2006 evolved less favourably than that of natives.	Difference only significant in women.	-	2023-07-05	MN
Malard L, Chastang J-F, Niedhammer I. Changes in major depressive and generalized anxiety disorders in the national French working population between 2006 and 2010. J Affect Disord. 2015;178:52-9.	France	Global Financial crisis 2007-08. Effect on working population.	Adults working in both time periods aged 20-74 years. (n=2679 men; 2921 women)	Cohort.	Generalized estimating equations for logistic regression	National representative Santé et Itinéraire Professionnel survey	Major depressive episode. Mini International Neuropsychiatric Interview	No changes in major depressive episode between survey periods.	No differences based on age, ethnic origin, occupation, public/private sector, self-employed/ employee status and work contract. Self-employed women had a lower prevalence of MDE in 2010 compared to 2006	-	2023-07-05	MN
Barr B, Kinderman P, Whitehead M. Trends in mental health inequalities in England during a period of recession, austerity and welfare reform 2004 to 2013. Social Science & Medicine. 2015;147:324-31.	UK	Global Financial crisis and austerity measures; trends in unemployment and wages and trends in mental health.	Adults aged 18-59 yrs who participated in each of the quarterly surveys between of 2004 and 2013. (n= 2,171,741)	Cohort	Linear regression	Quarterly Labour force Survey.	Mental health problems based on self- reported depression, bad nerves, anxiety, mental illness, phobias, panics or other nervous disorders.	Significant break in the trend (increase) in poor mental health between the last quarter of 2008 and the first quarter of 2009.	Widening gap between low and high educated post 2008.	Increase in area-level unemployment and decrease in area-level income explained 36% of decline in mental health.	2023-07-05	MN
Economou M, Madianos M, Peppou LE, Patelakis A, Stefanis CN. Major depression in the era of economic crisis: a replication of a cross-sectional study across Greece. J Affect Disord. 2013;145(3):308-14.	Greece	Global Financial crisis 2007-08.	adults aged 18-69 years n=2.197 and 2.256	Repeated cross-sectional; weighting	2x2 tables; chi-square test	Existing data from the 2008 nationwide cross-sectional study and in 2011 a random sample based on telephone listings was used.	Major depressive	Odds of MDE Depression higher in 2011 than in 2008:	More depressive symptoms in people who experience high economic distress	-	2021-03-19	KS
							episode (MDE). Structured Clinical
							Interview (SCID-I) was used
Astell-Burt T, Feng X. Health and the 2008 economic recession: evidence from the United Kingdom. PloS one. 2013;8(2):e56674.	UK	Global Financial crisis 2007-8 in relation to rise in unemployment rates	Working age, women 16-59yrs; men 16-64yrs (n=1.36 million)	Repeated cross-sectional	Logit regression	UK quarterly Labour Force Survey. Pooled data from Jan 2006-Dec 2010 (20 quarters of survey)	Depression. single question	Reported depression did not change post GFC, despite increases in unemployment rates.	No differences on basis of geographical region, socio-economic inequalities were not exacerbated.	-	2023-05-05	MN
Bartoll X, Palència L, Malmusi D, Suhrcke M, Borrell C. The evolution of mental health in Spain during the economic crisis. The European Journal of Public Health. 2014;24(3):415-8.	Spain	Global financial crisis 2007-08	Residents aged 16-64 years. (n=23760 in 2006–07; n=16616 in 2011–12)	Repeated cross-sectional.	Poisson regression	Spanish National Health Survey. 2006-07 and 2011-12	Mental health. GHQ-12 based on cut-off	Increased prevalence poor mental health in men and slight decrease among women. Inequalities in mental health, based on social class, increased in men but not women.	Differences between men and women.	Employment status.	2023-05-05	MN
Gili M, Roca M, Basu S, McKee M, Stuckler D. The mental health risks of economic crisis in Spain: evidence from primary care centres, 2006 and 2010. European journal of public health. 2012;23(1):103-8.	Spain	Global Financial crisis 2007-08	Persons visiting their General Practitioner	Repeated cross-sectional	Multivariate probability regression models	Data from randomly selected GP practices in Spain. 2006 and 2010.	Primary Care Evaluation of Mental Disorders instrument.	Higher rates of depression in 2020 (19.4 percentage point increase)	-	about 1/3 of the overall risk of depression could be attributed to the combined risks of individual and family unemployment, and mortgage payment difficulties	2023-05-05	MN
Lee S, Guo W-j, Tsang A, Mak AD, Wu J, Ng KL, Kwok K. Evidence for the 2008 economic crisis exacerbating depression in Hong Kong. J Affect Disord. 2010;126(1-2):125-33.	Hong Kong	Global Financial crisis 2007-08.	Adults 18-65 yrs.	Repeated cross-sectional. 2007 and 2009	2x2 tables; chi-square test, regression analysis	2 general population surveys (telephone survey based on randomised selection of listings)	Major depressive episode (MDE). Diagnostic and Statistical Manual of Mental Disorders — 4th edition (DSM-IV)	Prevalence of MDE was higher in 2009 than in 2007.	Highest prevalence of MDE in those with higher loss of financial investments.	-	2021-02-09	KS
			n=3016 and 2011
Madianos M, Economou M, Alexiou T, Stefanis C. Depression and economic hardship across Greece in 2008 and 2009: two cross-sectional surveys nationwide. Social psychiatry and psychiatric epidemiology. 2011;46(10):943-52.	Greece	Global Financial crisis 2007-08.	adults aged 18-69 years (n=2,197 and 2,192)	Repeated cross-sectional. 2008 and 2009	2x2 tables; chi-square test	nationwide cross-sectional telephone surveys	Major depressive episode (MDE) in past month. The SCID I ( semi-structured interview)	Higher prevalence of MDE in 2009.	MDE higher with personal economic hardship.	-	2021-04-02	MN
		Personal Economic Hardship
Rahmqvist M, Carstensen J. Trend of psychological distress in a Swedish population from 1989 to 1995. Scand J Soc Med. 1998;26(3):214-22.	Sweden	Economic Recession 1991.	Adults aged 20-34 years. (n=656)	Repeated cross-sectional. (1989, 1991, 1993, 1995)	Logistic regression	Population (2-yearly) surveys in the Swedish county of ÚstergÎtland.	Psychological distress based on 4 items.	Higher prevalence of psychological distress post 1991 with increasing prevalence up till 1995.	Higher prevalence in unemployed but increased trend also in employed. Odds were higher in men than women (1995)	-	2023-05-05	MN
Cooper HL, Hunter-Jones J, Kelley ME, Karnes C, Haley DF, Ross Z, et al. The aftermath of public housing relocations: relationships between changes in local socioeconomic conditions and depressive symptoms in a cohort of adult relocaters. J Urban Health. 2014;91(2):223-41.	USA	Housing relocation- local economic disadvantage (household income, poverty, education) and social disorder (alcohol outlet density and crime)	African American adults, living in a public housing complex ≥1yr (n=172)	Cohort	Multi-level regression	Relocation of residents of 7 public housing complexes scheduled for demolition in 2008-2010. Baseline=pre- demolition and every 9 months after (4 waves).	Depressive symptoms. CES-D-20	Moving to areas with lower area-level economic disadvantage and decline in perceived community violence associated with decline in depressive symptoms.	No differences between men and women	perceived community violence may mediate the relationship between economic conditions and depressive symptoms.	2022-02-19	KS
Mair C, Roux AD, Golden S, Rapp S, Seeman T, Shea S. Change in neighborhood environments and depressive symptoms in New York City: the Multi-Ethnic Study of Atherosclerosis. Health & place. 2015;32:93-8.	USA	Change in neighbourhood-level social cohesion, safety, violence, stress, aesthetic environments	adults aged 45-85 at baseline (n=548 MESA and n=103 independent sample)	Cohort	Multi-level regression	MESA study and independent sample from phone survey. Survey 1 (Mesa) 2002-4 and 2005-7 Survey 2 (phone) 2006- 2008	Depressive symptoms CES-D-20	Decreased depressive symptoms with increase in neighbourhood safety, aesthetic quality and increased social cohesion; Increased depressive symptoms with increased neighbourhood violence and stress.	-	-	2021-06-11	MN
Astell-Burt T, Feng X, Kolt GS, Jalaludin B. Does rising crime lead to increasing distress? Longitudinal analysis of a natural experiment with dynamic objective neighbourhood measures. Social science & medicine (1982). 2015;138:68-73.	Australia	Neighbourhood-level crime	Adults 45 years and older. (n=60, 404)	Cohort	Fixed effect regression models	45 and Up Study (2006-2008).	Psychological distress (K-10)	Increase risk of experiencing psychological distress with increased in the level of neighbourhood crime	Effect sizes were stronger in women.		2021-10-22	KS
						Follow-up: The Social Economic and
						Environmental Factors Study (2009-2010)
Dustmann C, Fasani F. The effect of local area crime on mental health. The Economic Journal. 2016;126(593):978-1017.	UK	Neighbourhood-level crime	Adults (n=9400 and 16 000)	Cohort	Difference-in-Difference, regression.	British Household Panel Survey (BHPS) and the English Longitudinal Study of Ageing (ELSA).	Anxiety and depression. GHQ-12 (BHPS) and Psychosocial Health Module (ELSA)	increase in the overall local crime rate associated with increase in mental distress	Effect is stronger in women.	-	2021-10-22	KS
Cruwys T, Alexander Haslam S, Dingle GA, Jetten J, Hornsey MJ, Desdemona Chong EM, Oei TP. Feeling connected again: interventions that increase social identification reduce depression symptoms in community and clinical settings. J Affect Disord. 2014;159:139-46	Australia	Social contact – community recreation group	People with a high risk for depression (n=52)	Non-randomised intervention [NB pre- post- design, no control group]	Regression analysis	participants in a community recreation group	Depression. Depression Anxiety Stress Scales (DASS-21) – depression sub-scale	Decline in depressive symptoms between Time 1 and Time 2,		Social identification with the group predicted a more pronounced decline in depression symptoms	2021-12-19	MN
Murayama Y, Ohba H, Yasunaga M, Nonaka K, Takeuchi R, Nishi M, et al. The effect of intergenerational programs on the mental health of elderly adults. Aging Ment Health. 2015;19(4):306-14.	Japan	Intergenerational reading programme	Older adults (n=80)	Non-randomised intervention	Two-way	Research of Productivity by Intergenerational Sympathy (REPRINTS) program	Depressive symptoms. Geriatric Depression Scale-Short Version-Japanese -15 items	Participation in the program positively associated with sense of meaningfulness; which was associated with lower depressive mood.	-	-	2021-02-19	KS
					ANOVA;
Watanabe R, Kondo K, Saito T, Tsuji T, Hayashi T, Ikeda T, Takeda T. Change in municipality-level health-related social capital and depressive symptoms: Ecological and 5-year repeated cross-sectional study from the JAGES. International journal of environmental research and public health. 2019;16(11):2038.	Japan	Change in Municipal-level health-related Social Capital	Functionally independent residents aged ≥65 years n= 72,718 and 84,211	Repeated cross-sectional. 2010-12 (2010) and 2016	Linear regression	The Japan Gerontological Evaluation Study	Depressive symptoms. Geriatric Depression Scale-15 items	Inverse association depression with 10/14 indicators of Social Capital.			2021-02-19	KS
Lindström M, Giordano GN. The 2008 financial crisis: Changes in social capital and its association with psychological wellbeing in the United Kingdom–A panel study. Social Science & Medicine. 2016;153:71-80.	UK	Change in social capital (trust and participation) in context of Global Financial crisis 2007-2008.	Adults (n=11,743)	Cohort. Waves 17 (2007)	Multilevel, longitudinal logistic regression	British Household Panel Survey	Psychological well-being. GHQ-12	Lack of trust associated with deterioration in psychological wellbeing. No effect of social participation.	No difference of effect of social capital based on financial strain.		2022-08-22	MN
		And change in financial status		and 18 (2008)				Financial status: improved had lower risk, worsened had higher risk of psychological well-being.
McGale N, McArdle S, Gaffney P. Exploring the effectiveness of an integrated exercise/CBT intervention for young men's mental health. Br J Health Psychol. 2011;16(3):457-71.	Ireland	Team-based exercise intervention plus group with additional social support	Men aged 18-40 years (n=84)	Intervention study. Randomised 3 conditions: exercise; exercise plus social support; access to exercise facilities.	Mixed effects regression analysis	Participants in intervention study	Depressive symptoms: Beck Depression Inventory-II	Reduction of depressive symptoms in both exercise conditions. No difference in effect with additional social support.			2022-11-04	MN

## Sheet: EXCLUDED PAPERS
ALL EXCLUDED PAPERS - Reasons underlying exclusion of papers: Preventing depression in high-income countries – a systematic review of studies evaluating change in social determinants
	Reference	country	Reason for exclusion
	McCue Horwitz S and Kerker BD. Preschool and School Age Children Under Welfare Reform. Child Psychiatry and Human Development 2001. Vol. 32(2):107-124	USA	focused on pre-school children and included maternal depression as covariate. WRONG AGE
	Herbst and Tekin. CHILD CARE SUBSIDIES, MATERNAL HEALTH, AND CHILD– PARENT INTERACTIONS: EVIDENCE FROM THREE NATIONALLY REPRESENTATIVE DATASETS. Health Econ. 23: 894–916 (2014	USA	Dit not study change
	Triguero-Mas M, et al. (2017) The effect of randomised exposure to different types of natural outdoor environments compared to exposure to an urban environment on people with indications of psychological distress in Catalonia. PLoS ONE 12(3): e0172200.	spain	measured mood which is not one of our outcomes.
	Tian, D., Qu, Z., Wang, X. et al. The role of basic health insurance on depression: an epidemiological cohort study of a randomized community sample in Northwest China. BMC Psychiatry 12, 151 (2012).	China	middle-low income country
	Margaret E. Ensminger PhD & Hee-Soon Juon PhD (2001) The Influence of Patterns of Welfare Receipt During the Child-Rearing Years on Later Physical and Psychological Health, Women & Health, 32:1-2, 25-46, DOI: 10.1300/J013v32n01_02	US	Excluded as the study did not look at pre- post- effects of receiving welfare. So the study says something about how the health of welfare recipients develops over time but does not show that changes in health in relation to the receipt of welfare. Did not study Change
	A.H. Gerwitz et al. Two-Year Outcomes of the Early Risers Prevention Trial With Formerly Homeless Families Residing in Supportive Housing. Journal of Family Psychology 2015, Vol. 29, No. 2, 242–252	US	Parenting is a social determinant of health in this case as the health of the children was considred. But the children were aged 6-12 years, outside our inclusion criteria WRONG AGE
	Hawkley et al. Negative financial shock increases loneliness in older adults, 2006–2016: Reduced effect during the Great Recession (2008–2010). https://doi.org/10.1016/j.socscimed.2020.113000	US	Excluded because the study it did not actually measure depression as an outcome. But also because financial shock as predictor does not specify a particular social determinant of health. NOT DEPRESSION
	RM Herr et al. Long-Term Effectiveness of Stress Management at Work: Effects of the Changes in Perceived Stress Reactivity on Mental Health and Sleep Problems Seven Years Later. Int. J. Environ. Res. Public Health 2018, 15, 255; doi:10.3390/ijerph15020255	Germany	Not focused on a social determinant of health. NOT SOCIAL DETERMINANT
	Ellaway A et al. Are housing tenure and car access still associated with health? A repeat cross-sectional studyover a 13-year period. BMJ Open 2016;6:e012268. doi:10.1136/bmjopen-2016- 012268	Scotland	Despite the title the study does not measure change in exposure between waves of the study. Did not study Change
	Herbst CM. Are Parental Welfare Work Requirements Good for Disadvantaged Children? Evidence From Age-of-Youngest-Child ExemptionsJournal of Policy Analysis and Management, Vol. 36, No. 2, 327–357 (2017)	USA	CHECK THIS AGAIN focused on very young children (9-12 mo) as outcome. Maternal depression is studied as a potential mechanism but is not a analysed further WRONG AGE
	Lam et al. The Impact of Community Engagement on Health, Social, and Utilization Outcomes in Depressed, Impoverished Populations: Secondary Findings from a Randomized Trial. J Am Board Fam Med 2016;29:325–338.	USA	Not focused on a social determinant of health. NOT SOCIAL DETERMINANT
	Mohit. Cost effectiveness study of the impact of the affordable care act on depression outcomes in the US. J Mental Health policy econ. 2018. 21, 71/78	USA	modelling study.
	Murphy et al. An evaluation of the effectiveness and cost effectiveness of the National Exercise Referral Scheme in Wales, UK: a randomised controlled trial of a public health policy initiative. J Epidemiol Community Health 2012;66:745e753	Wales, UK	Not focused on a social determinant of health. NOT SOCIAL DETERMINANT
	Oyama et al. Effects of screening for depression in a community with high suicide rate. The Journal of Nervous and Mental Disease & Volume 202, Number 4, April 2014	Japan	Not focused on a social determinant of health. NOT SOCIAL DETERMINANT
	Patterson et al. Trajectories of recovery among homeless adults with mental illness who participated in a randomised controlled trial of Housing First: a longitudinal, narrative analysis. BMJ Open 2013;3: e003442	Vancouver Canada	study was focused on mental illness in general. Depression was described in characteristics table but not elaborated on as outcome. NOT DEPRESSION
	Wood et al. A case–control study of the health and well-being benefits of allotment gardening. 2015. Journal of Public Health Vol. 38, No. 3, pp. e 36–e 44	UK	comparison between intervention (alotment holders) and control (non-gardeners) was only at baseline. Changes in psychological variables were only studied in the alotment holders. Did not study Change
	Hoffman et al. Long-Term Effectiveness of Supported Employment: 5-Year Follow-Up of a Randomized Controlled Trial. (Am J Psychiatry 2014; 171:1183–1190	Switzerland	EXCLUDE omdat het idd onder groepen met ziekte is, niet algemene bevolking WRONG POPULATION
	Lambregts and van Vliet. The impact of copayments on mental healthcare utilization: a natural experiment. Eur J Health Econ (2018) 19:775–784	Netherlands	EXCLUDE, vanwege idd uitkomst van zorggebruik, maar vooral ook dat interventie niet op sociale determinanten is (maar interventie in zorgsysteem) NOT SOCIAL DETERMINANTS
	Murray et al. Rehabilitation Services After the Implementation of the Nursing Home Prospective Payment System Differences Related to Patient and Nursing Home Characteristics. (Med Care 2005;43: 1109 –1115	USA	EXCLUDE, m.i. niet vanwege de populatie primair, maar omdat de interventie niet betrekking heeft op social determinants, maar op inrichtin van zorgsysteem/zorgverzekering. NOT SOCIAL DETERMINANTS
	Topitzes et al. Educational Success and Adult Health: Findings from the Chicago Longitudinal Study. Prev Sci (2009) 10:175–195	USA	factors contributing to finalising school can be amenable to policy effects? But measurement of depression was only at adult age (22-24 yrs) - ie Did not study Change was measured. Did not study Change
	Rantz et al. The continued success of registered nurse care coordination in a state evaluation of aging in place in senior housing. 2014 Nursing Outlook, 62(4), 237-246	USA	not social determinants of health. NOT SOCIAL DETERMINANTS
	Petterson and Friel. Psychological Distress, Hopelessness and Welfare. 2001. Women & Health, 32:1-2, 79-99	USA	cross-sectional study. Did not study Change
	Beaudry et al. Effectiveness of the Adolescent Depression Awareness Program (ADAP) on Depression Literacy and Mental Health Treatment. Journal of School Health • March 2019, Vol. 89, No. 3 •	USA	NOT SOCIAL DETERMINANTS
	Sreeharen et al. Improving Access to Psychological Therapies and antidepressant prescribing rates in England: a longitudinal time-series analysis. : Br J Gen Pract 2013; DOI: 10.3399/bjgp13X671641	UK	The intervention aims to improve access to healthcare and measures prescription rates - this implies improvement to healthcare but doesn't say anything about a change in population-level depressive symptoms FOCUS ON HEALTHCARE CHANGE
	Santini et al. The protective properties of Act-Belong-Commit indicators against incident depression, anxiety, and cognitive impairment among older Irish adults: Findings from a prospective community-based study. Experimental Gerontology 91 (2017) 79–87	Ireland	The study did not measure engagement with social activities over time. They used engagement at baseline to predict depressive symptoms at follow-up Did not study Change
	Xi Chen et al. Does money relieve depression? Evidence from social pension expansions in China. Social Science & Medicine 220 (2019) 411–420	China	middle-low income country
	Salinas-Rodriquez et al. Impact of the Non-Contributory Social Pension Program 70 y ma´ s on Older Adults’ Mental Well-Being. PLoS ONE 9(11): e113085. doi:10.1371/journal.pone.0113085	Mexico	middle-low income country
	Hylton E et al. Sexual Identity, Stigma, and Depression: the Role of the BAnti-gay Propaganda Law^ in Mental Health among Men Who Have Sex with Men in Moscow, Russia. J Urban Health (2017) 94:319–329 DOI 10.1007/s11524-017-0133-6	Russia	middle-low income country
	Singh et al. Effects of Green Buildings on Employee Health and Productivity. September 2010, Vol 100, No. 9 | American Journal of Public Health p1665-1668	USA	Would exclude, not able to find much about the survey elsewhere (and potentially more description of the measure) WRONG OUTCOME?
	Olesen et al. Mental health affects future employment as job loss affects mental health: findings from a longitudinal population study. BMC Psychiatry 2013, 13:144	Australia	They don't really study change in depression with change in employment but rather focus on associations over time. Did not study Change
	Niedzwiedz et al. Social protection spending and inequalities in depressive symptoms across Europe. Soc Psychiatry Psychiatr Epidemiol (2016) 51:1005–1014	Europe	did not measure change in exposure or outcome Did not study Change
	Mandal B. The Effect of Paid Leave on Maternal Mental Health. Maternal and Child Health Journal (2018) 22:1470–1476	USA	Did not measure change in exposure or outcome post-partum women (n=3850), 9 months after giving birth. Restricted to women who worked full-time pre-birth, were not self employed, and had singleton births	n/a
	Vable et al. Can social policy influence socioeconomic disparities?/ Annals of Epidemiology 26 (2016) 129-135 Korean War GI Bill eligibility and markers of depression.	USA	Analyses were restricted to U.S.-born male Korean War veterans and nonveterans, who were alive in 2010 (n 6,495); veterans from other time periods were excluded. Korean War GI Bill eligibility was military service from 1950-1954 Did not study Change
	Vable et al. Are There Spillover Effects from the GI Bill? The Mental Health of Wives of Korean War Veterans Korean War GI Bill eligibility and markers of depression. PLoS ONE 11(5): e0154203.	USA	Wives of veterans eligible for the Korean GI Bill. Did not study Change
	Goldstein et al. Neighbourhood disadvantage and depressive symptoms among adolescents followed into emerging adulthood. . J Epidemiol Community Health 2019;73:590–597	USA	DID NOT ASSESS CHANGE Not sure if the analytical approach fits what we are studying. Used linear mixed models over time (6 waves)
	Kim SY et al. Short- and long-term exposure to air pollution and lack of sunlight are associated with an increased risk of depression: A nested case-control study using meteorological data and national sample cohort data. Science of the Total Environment 757 (2021) 143960	Korea	Did not study Change.
	Busch et al. The Effects of Mental Health Parity on Spending and Utilization for Bipolar, Major Depression, and Adjustment Disorder. Am J Psychiatry 2013; 170:180–187)		WRONG OUTCOME
	Busch et al The Impact of Parity on Major Depression Treatment Quality in the Federal Employees’ Health Benefits Program After Parity Implementation. Medical Care • Volume 44, Number 6, June 200		focused on mental healt treatement quality. WRONG OUTCOME
	Cavero et al. LOS EFECTOS DE LOS PROGRAMAS SOCIALES EN LA SALUD DE LA POBLACIÓN EN CONDICIÓN DE POBREZA: EVIDENCIAS A PARTIR DE LAS EVALUACIONES DE IMPACTO DEL PRESUPUESTO POR RESULTADOS A PROGRAMAS SOCIALES EN PERÚ. Rev Peru Med Exp Salud Publica. 2017;34(3):528-37.	Peru	middle-low income country
	Leinslau et al. Economic fluctuations and long-term trends in depression: a repeated cross-sectional study in Estonia 2004–2016. . J Epidemiol Community Health 2019;73:1026–1032	Estonia	DID NOT STUDY CHANGE
	Baranyi et al. Changing levels of local crime and mental health: a natural experiment using self-reported and service use data in Scotland. J Epidemiol Community Health 2020;74:806–814.	Scotland	Changing levels of local crime exposure EXCLUDE BECAUSE OUTCOME WAS ONLY MEASURED ONCE, DESPITE PROSPECTIVE DESIGN.
	Reynolds et al. Effects of a School-Based, Early Childhood Intervention on Adult Health and Well-being. Arch Pediatr Adolesc Med. 2007;161(8):730-739		excluded because there was Did not study Change measure
	BRADY P. HORN, JOHANNA CATHERINE MACLEAN and MICHAEL R. STRAIN∗DO MINIMUM WAGE INCREASES INFLUENCE WORKER HEALTH. Economic Inquiry (ISSN 0095-2583) Vol. 55, No. 4, OCTOBER 2017, 1986–2007	USA	excluded because the outcome mental health was not specified to depression and based on a single question which asked about stress, depression, and problems with emotions in a single item
	Adynski et al. Does Participation in Food Benefit Programs Reduce the Risk for Depressive Symptoms? Journal of the American Psychiatric Nurses Association. DOI: 10.1177/1078390320983904	USA	cross-sectional study. Did not study Change
	Alaie et al. Adolescent depression and adult labor market marginalization: a longitudinal cohort study. European Child & Adolescent Psychiatry European Child & Adolescent Psychiatry https://doi.org/10.1007/s00787-021-01825-3 https://doi.org/10.1007/s00787-021-01825-3	Sweden	Depression was the exposure (rather than the outcome) in this study DEPRESSION IS INDEPENDENT VARIABLE NOT OUTCOME
	Choi et al. Neighborhood disadvantage, childhood adversity, bullying victimization, and adolescent depression: A multiple mediational analysis. Journal of Affective Disorders 279 (2021) 554–562	USA	did not measure change in depression or change in exposure. Did not study Change
	He et al. Pensions and Depressive Symptoms of Older Adults in China: The Mediating Role of Intergenerational Support. Int. J. Environ. Res. Public Health 2021, 18(7), 3725	China	did not measure change in exposure or depression. Low-middel income country
	Jin Y et al. Social causation or social selection? The longitudinal interrelationship between poverty and depressive symptoms in China. Social Science & Medicine 249 (2020) 112848	China	low-middle income country
	Li W et al. Association between socioeconomic welfare and depression among older adults: Evidence from the China health and Retirement Longitudinal Study. Social Science & Medicine 275 (2021) 113814	China	low-middle income country
	Sun J et al. The contribution of Urban and Rural Resident Basic Medical Insurance to income-related inequality in depression among middle-aged and older adults: Evidence from China. Journal of Affective Disorders 293 (2021) 168–175	China	low-middle income country
	Settels J and Leist AK. Changes in neighborhood-level socioeconomic disadvantage and older Americans’ cognitive functioning Health and Place 68 (2021) 102510	USA	Depression was a mediator in this study. DEPRESSION NOT OUTCOME
	Perez-del-Pulgar C et al. The relationship between residential proximity to outdoor play spaces and children’s mental and behavioral health: The importance of neighborhood socio-economic characteristics. Environmental Research 200 (2021) 111326	Spain	Children younger than 12 AGE
	Paksarian D et al. Association of Outdoor Artificial Light at Night With Mental Disorders and Sleep Patterns Among US Adolescents. JAMA Psychiatry. 2020;77(12):1266-1275	USA	Cross-sectional study Did not study Change
	Nguyen AM et al. The association between ozone and fine particles and mental health-related emergency department visits in California, 2005–2013. . PLoS ONE 16(4): e0249675.	USA	Did not evaluate change in exposure and/or outcomes Did not study Change
	Latham RM et al. Childhood exposure to ambient air pollution and predicting individual risk of depression onset in UK adolescents. Journal of Psychiatric Research 138 (2021) 60–67	UK	Did not evaluate change in exposure and/or outcomes Did not study Change
	Huang Y et al. Material hardship, perceived stress, and health in early adulthood. Annals of Epidemiology 53 (2021) 69e75	USA	Did not evaluate change in outcome. NO CHANG
	Quesnell-Vallee et al. Temporary work and depressive symptoms: A propensity score analysis. Social Science & Medicine 70 (2010) 1982e1987	USA	Did not measure change in exposure. Did not study Change
	Alcock et al. Longitudinal Effects on Mental Health of Moving to Greener and Less Green Urban Areas. Environ. Sci. Technol. 2014, 48, 1247−1255	UK	studied mental health as general item, not specifically focused on depression DEPRESSION NOT OUTCOME
	Baicker et al. The Effect of Medicaid on Management of Depression: Evidence From the Oregon Health Insurance Experiment. The Milbank Quarterly, Vol. 96, No. 1, 2018 (pp. 29-56)	USA	The study finds that provision of medicaid increases depression treatment and medication - implying that it meets unmet needs. Thus does not asses change in depression. DEPRESSION NOT OUTCOME
	Johannes Haushofer et al. The Comparative Impact of Cash Transfers and a Psychotherapy Program on Psychological and Economic Well-being. NBER Working Paper No. 28106 November 2020 JEL No. C93,D90,O12	Kenya	low-middle income country
	Van der Laan et al. Differences in housing transitions and changes in health and self-determination between formerly homeless individuals. 2020. The European Journal of Public Health, Vol. 30, No. 5, 900–905	Netherlands	Analysis did not account for baseline differences between the groups in the comparison. Did not study Change
	van Mens et al. A Cost-Effectiveness Analysis to Evaluate a System van Mens et al. Change in Mental Healthcare in the Netherlands for Patients with Depression or Anxiety. Administration and Policy in Mental Health and Mental Health Services Research (2018) 45:530–537	Netherlands	outcome was cost-effectiveness. DEPRESSION NOT OUTCOME
	Canivet et al . Precarious employment as a risk factor for depression in Sweden. BMC Public Health 2016 16:687	Sweden	studied precarious employment condition at previous measurement round was associated with poor mental health several years later. This analysis does not seem to address change in employment or mental health over time - but they excluded persons with poor mental health at baseline. Did not study Change
	Pyoria et al. Precarious work increases depression-based disability among male employees. The European Journal of Public Health, Vol. 31, No. 6, 1223–1230	Finland	did not study change in precariousness in association with DP. Did not study Change
	Daley A. Income and the mental health of Canadian mothers: Evidence from the Universal Child Care Benefit. SSM - Population Health 3 (2017) 674–683	C anada	Mental health measure was based on self-reported single item DEPRESSION NOT OUTCOME
	Yen and Kaplan. Poverty area and changes in depression. Int J epidemiology. 1999. 28: 90-94	USA	This was a classic prospective cohort study assessing incidence of depression. Did not study Change
	Galea et al. Urban Neighborhood Poverty and the Incidence of Depression in a Population-Based Cohort Study. Ann Epidemiol. 2007 March ; 17(3): 171–179.	US	DID NOT ASSESS CHANGE. used generalized estimating equations (GEEs) to fit a multilevel multivariable model that assessed the relation between neighborhood SES and risk for depression at any time during follow-up for persons who did not report depression at baseline (35). The GEE model was specified with nesting by neighborhood, an exchangeable correlation structure, and weighting, as described
	Hoven et al. Adverse employment histories, work stress and self-reported depression in the French CONSTANCES study. The European Journal of Public Health, Vol. 31, No. 6, 1230–1236	France	Did not study Change MEASURED. I don't really understand the analysis approach.
	Hamersma E AND Yi J. The effect of public health insurance expansions on the mental and behavioral health of girls and boys Social Science & Medicine 280 (2021) 113998		MENTAL HEALTH CARE UTILISATION and behavioural problems in children - WRONG OUTCOME
	Popkin, Susan J., Levy, Diane K. and Buron, Larry(2009)'Has Hope Vi Transformed Residents' Lives? New Evidence From The Hope Vi Panel Study',Housing Studies,24:4,477 — 502	USA	summary of findings from previous studies not published in scientific literature… NARRATIVE REPORT
	Lisa A. Gennetian and Cynthia Miller. Children and Welfare Reform: A View from an Experimental Welfare Program in Minnesota Child Development, March/April 2002, Volume 73, Number 2, Pages 601–620	USA	Excluded because outcome (CESD) was only measured once.
	Kiely et al. How financial hardship is associated with the onset of mentalhealth problems over time. Soc Psychiatry Psychiatr Epidemiol (2015) 50:909–918	Australia	excluded because they did not study CHANGE in financial hardship
	Olesen, S.C., Butterworth, P., Leach, L.S. et al. Mental health affects future employment as job loss affects mental health: findings from a longitudinal population study. BMC Psychiatry 13, 144 (2013). https://doi.org/10.1186/1471-244X-13-144	Australia	excluded because they did not study CHANGE in employment but looked at employment versus unemployment.
	Uchiyama A, Odagiri Y, Ohya Y, Takamiya T, Inoue S, Shimomitsu T. Effect on mental health of a participatory intervention to improve psychosocial work environment: a cluster randomized controlled trial among nurses. J Occup Health. 2013;55(3):173-83. doi: 10.1539/joh.12-0228-oa. Epub 2013 Apr 13. PMID: 23585499.	Japan	excluded because the study did not link changes in depressive symptoms to changes in co-worker support
	Fauth et al. Seven Years Later: Effects of a Neighborhood Mobility Program on Poor Black and Latino Adults’ Well-being. Journal of Health and Social Behavior 2008, Vol 49 (June): 119–130	USA	Assessed self-reported depressive symptoms on using 5 items. Compared stayers with those that moved but did not examine change over time. Did not study Change
	Michael YL, Farquhar SA, Wiggins N, Green MK. Findings from a community-based participatory prevention research intervention designed to increase social capital in Latino and African American communities. J Immigr Minor Health. 2008 Jun;10(3):281-9. doi: 10.1007/s10903-007-9078-2. PMID: 17665307.	USA	This project did not really study a change in a social determinant of health - ie it was a group-based intervention led by community health workers. Did not study Change
	Davis, O. (2019). What is the relationship between benefit conditionality and mental health? Evidence from the United States on TANF policies. Journal of Social Policy, 48(2), 249-269.	USA	The dependent variable is the ‘number of days’ that somebody reports mental ill-health. DEPRESSION NOT OUTCOME
	Evans WN. Giving Mom a Break: The Impact of Higher EITC Payments on Maternal Health. American Economic Journal: Economic Policy 2014, 6(2): 258–290	USA	Used self-reported number of bad mental health days in past month. DEPRESSION NOT OUTCOME
	Kling JR et al. EXPERIMENTAL ANALYSIS OF NEIGHBORHOOD EFFECTS. Econometrica, Vol. 75, No. 1 (January, 2007), 83–119	USA	Used a composite variable and included a composite score of distress, Depression, worrying, calmness and sleep. i.e. we couldn't separate the different outcomes. DEPRESSION NOT OUTCOME
	Ludwig J, Duncan GJ, Gennetian LA, Katz LF, Kessler RC, Kling JR, Sanbonmatsu L. Neighborhood effects on the long-term well-being of low-income adults. Science. 2012 Sep 21;337(6101):1505-10. doi: 10.1126/science.1224648. PMID: 22997331; PMCID: PMC3491569.	USA	reported on Mental Health but it was not clear how this was measured. DEPRESSION NOT OUTCOME
	Payne et al. Social class and psychological ill-health during unemployment. Sociology of Health and Illness Vol. 6 No. 2 1984	UK	simple comparison between the different social class groups without accounting for any change. Did not study Change
	Perault M et al. Employment Status and Mental Health: Mediating Roles of Social Support and Coping Strategies Psychiatr Q (2017) 88:501–514	Canada	Cross-sectional study. Although they consider follow-up data on the mental health of participants over time this is not reported as a function of change due to employment. Did not study Change
	Samuels-Dennis J. Employment Status, Depressive Symptoms, and the Mediating/Moderating Effects of Single Mothers’ Coping Repertoire.	Canada	cross-secitonal study. Did not study Change
	Ettner SL. New evidence on the relationship between income and health. Journal of Health Economics I5 (1996) 67-85	USA	Did not measure change in exposure or outcome non-institutionalized, civilian U.S. population.
	Marselle MR, Irvine KN and Warber SL. Examining Group Walks in Nature and Multiple Aspects of Well-Being: A Large-Scale Study. VOL. 6 NO. 3 SEPTEMBER 2014 ECOPSYCHOLOGY	England	Intervention is particpating in group-walks in nature versus individual walks. Change in depression measure was not evaluated - only measured after the exposure to nature.
	Barr B, Taylor_x0002_Robinson D, Stuckler D, et al. ‘First, do no harm’: are disability assessments associated with adverse trends in mental health? A longitudinal ecological study. J Epidemiol Community Health 2016;70:339–345	UK	NOT A HEALTHY POPULATION
	Golberstein E. The Effects of Income on Mental Health: Evidence from the Social Security Notch. J Ment Health Policy Econ. 2015 March ; 18(1): 27–37	USA	did not measure change - used cross-sectional data
	Bor J, Venkataramani AS, Williams DR, Tsai AC. Police killings and their spillover effects on the mental health of black Americans: a population-based, quasi-experimental study. Lancet. 2018 Jul 28;392(10144):302-310	USA	mental health based on a single question about mental health in the past 30 days.
	Andreyeva E, Ukert B. The impact of the minimum wage on health. Int J Health Econ Manag. 2018 Dec;18(4):337-375	USA	did not measure mental health at all
	Narain KDC, Zimmerman FJ. Examining the association of changes in minimum wage with health across race/ethnicity and gender in the United States. BMC Public Health. 2019 Aug 8;19(1):1069	USA	measured number of days taken off work because of mental health.
	Venkataramani AS, Shah SJ, O'Brien R, Kawachi I, Tsai AC. Health consequences of the US Deferred Action for Childhood Arrivals (DACA) immigration programme: a quasi-experimental study. Lancet Public Health. 2017 Apr;2(4):e175-e181.	USA	focus is irregular migrants which falls outside our inclusion criteria.
	Claire L. Niedzwiedz, Richard J. Mitchell, Niamh K. Shortt, Jamie R. Pearce. Social protection spending and inequalities in depressive symptoms across Europe . Soc Psychiatry Psychiatr Epidemiol (2016) 51:1005–1014	Europe	did not study change in social spending inequalities
	Horn, B. P., Maclean, J. C., & Strain, M. R. (2017). Do minimum wage increases influence worker health?. Economic Inquiry, 55(4), 1986-2007.	USA	Used BRFSS data which measured only one item on self reported mental health - including a broad range of items: stress, depression, and problems with emotions
	Kronenberg, C., & Boehnke, J. R. (2019). How did the 2008-11 financial crisis affect work-related common mental distress? Evidence from 393 workplaces in Great Britain. Economics & Human Biology, 33, 193-200.	UK	Measured work-related mental stress
	Viinamäki, H., Hintikka, J., Kontula, O., Niskanen, L., & Koskela, K. (2000). Mental health at population level during an economic recession in Finland. Nordic Journal of Psychiatry, 54(3), 177–182. https://doi.org/10.1080/080394800750019079	Finland	did not compare with data before crisis, only analysed during crisis
	Raf Aerts, Naomi Vanlessen, Sebastien Dujardin, Benoit Nemery, An Van Nieuwenhuyse, Mariska Bauwelinck, Lidia Casas, Claire Demoury, Michelle Plusquin, Tim S. Nawrot,Residential green space and mental health-related prescription medication sales: An ecological study in Belgium,https://doi.org/10.1016/j.envres.2022.113056.	Belgium	used area-level green as exposure, no change variable.
	Acevedo A, Mullin BO, Progovac AM, Caputi TL, McWilliams JM, Cook BL. Impact of the Medicare Shared Savings Program on utilization of mental health and substance use services by eligibility and race/ethnicity. Health Serv Res. 2021 Aug;56(4):581-591. doi: 10.1111/1475-6773.13625. Epub 2021 Feb 5. PMID: 33543782; PMCID: PMC8313953.	USA	exposure not focused on change of determinant and interested in change in healthcare use rather than change in mental health.
	Amaral, A., Nascimento, M., & Rocha, C. (2021). Social networks, depressive symptoms and quality of life in the elderly: Results of an intergenerational program. European Psychiatry, 64(S1), S466-S466. doi:10.1192/j.eurpsy.2021.1245	Portugal	this was a conference abstract. Paper not published.
	Anderson CE, Broyles ST, Wallace ME, Bazzano LA, Gustat J. Association of the Neighborhood Built Environment With Incident and Prevalent Depression in the Rural South. Prev Chronic Dis. 2021 Jul 8;18:E67. doi: 10.5888/pcd18.200605. PMID: 34237245; PMCID: PMC8269752.	USA	did not study change in exposure
	Besser LM, Chang L-C, Hirsch JA, Rodriguez DA, Renne J, Rapp SR, Fitzpatrick AL, Heckbert SR, Kaufman JD, Hughes TM. Longitudinal Associations between the Neighborhood Built Environment and Cognition in US Older Adults: The Multi-Ethnic Study of Atherosclerosis. International Journal of Environmental Research and Public Health. 2021; 18(15):7973. https://doi.org/10.3390/ijerph18157973	USA	did not study change in exposure or mental health
	Bocchino A, Gilart E, Roman IC, Lepiani I. Unemployment Syndrome during COVID-19: A Comparison of Three Population Groups. International Journal of Environmental Research and Public Health. 2021; 18(14):7372. https://doi.org/10.3390/ijerph18147372	Spain	outcome was unemployment syndrome no depression-related outcomes
	Precarious Work as Risk Factor for 5-Year Increase in Depressive Symptoms among 2,009 Employees in Germany H. Burr, Y. Demiral, T. Ihle, P. M. Conway and U. Rose Gesundheitswesen, Supplement 2022 Vol. 84(8-9) Pages 707	Germany	congress abstract did not find published paper
	Energy poverty, its intensity and health in vulnerable populations in a Southern European city,uli Carrere, Andrés Peralta, Laura Oliveras, María José López, Marc Marí-Dell’Olmo, Joan Benach, Ana M. https://doi.org/10.1016/j.gaceta.2020.07.007	Spain	cross-sectional comparison
	Carrere, J., Vásquez-Vera, H., Pérez-Luna, A. et al. Housing Insecurity and Mental Health: the Effect of Housing Tenure and the Coexistence of Life Insecurities. J Urban Health 99, 268–276 (2022). https://doi.org/10.1007/s11524-022-00619-5	Spain	cross-sectional study
	Chen, YR., Hanazato, M., Koga, C. et al. The association between street connectivity and depression among older Japanese adults: the JAGES longitudinal study. Sci Rep 12, 13533 (2022). https://doi.org/10.1038/s41598-022-17650-w	Japan	did not study change in exposure
	Clark EM, Ma L, Williams BR, Ghosh D, Park CL, Schulz E, Woodard N, Knott CL. A longitudinal study of social, religious, and spiritual capital and physical and emotional functioning in a national sample of African-Americans. J Community Psychol. 2023 Apr;51(3):978-997. doi: 10.1002/jcop.22936. Epub 2022 Sep 17. PMID: 36115065; PMCID: PMC10006284.	USA	did not study change in exposure
	Dauner KN, Wilmot NA. Did States With More Social Capital Pre-pandemic Offer Mental Health Protection During the COVID-19 Pandemic? A Cross-Sectional View. Front Public Health. 2022 Jul 18;10:947569. doi: 10.3389/fpubh.2022.947569. PMID: 35923950; PMCID: PMC9339967.	USA	cross-sectional study
	de Miquel C, Domènech-Abella J, Felez-Nobrega M, Cristóbal-Narváez P, Mortier P, Vilagut G, Alonso J, Olaya B, Haro JM. The Mental Health of Employees with Job Loss and Income Loss during the COVID-19 Pandemic: The Mediating Role of Perceived Financial Stress. Int J Environ Res Public Health. 2022 Mar 8;19(6):3158. doi: 10.3390/ijerph19063158. PMID: 35328846; PMCID: PMC8950467.	Spain	cross-sectional study
	Deguchi Y, Iwasaki S, Niki A, Kadowaki A, Hirota T, Shirahama Y, Nakamichi Y, Okawa Y, Uesaka Y, Inoue K. Relationships between Occupational Stress, Change in Work Environment during the COVID-19 Pandemic, and Depressive and Anxiety Symptoms among Non-Healthcare Workers in Japan: A Cross-Sectional Study. Int J Environ Res Public Health. 2022 Jan 16;19(2):983. doi: 10.3390/ijerph19020983. PMID: 35…	Japan	cross-sectional study
	Dores AK, Fick GH, MacMaster FP, Williams JVA, Bulloch AGM, Patten SB. Outdoor Air Pollution and Depression in Canada: A Population-Based Cross-Sectional Study from 2011 to 2016. International Journal of Environmental Research and Public Health. 2021; 18(5):2450. https://doi.org/10.3390/ijerph18052450	Canada	cross-sectional study
	Ettman CK, Abdalla SM, Cohen GH, et alLow assets and financial stressors associated with higher depression during COVID-19 in a nationally representative sample of US adultsJ Epidemiol Community Health 2021;75:501-508.	USA	cross-sectional study
	Feldman JS, Zhou Y, Weaver Krug C, Wilson MN, Lemery-Chalfant K, Shaw DS. Extracurricular involvement in the school-age period and adolescent problem behavior among low-income youth. J Consult Clin Psychol. 2021 Nov;89(11):947-955. doi: 10.1037/ccp0000685. PMID: 34881913; PMCID: PMC9480974.	USA	does not measure depression as outcome
	Findlay S, Okoro U, Lee S, Harland K, Evers M, Gaffney E, McCormick M, Buresh C. Impacts of the Pandemic on Social Determinants of Health in an Academic Emergency Department. West J Emerg Med. 2022 Nov 1;23(6):811-816. doi: 10.5811/westjem.2022.8.56145. PMID: 36409946; PMCID: PMC9683757.	USA	cross sectional study
	Gardener H, Levin B, DeRosa J, Rundek T, Wright CB, Elkind MSV, Sacco RL. Social Connectivity is Related to Mild Cognitive Impairment and Dementia. J Alzheimers Dis. 2021;84(4):1811-1820. doi: 10.3233/JAD-210519. PMID: 34719491; PMCID: PMC8783295.	USA	depression not an outcome
	Garman EC, Eyal K, Avendano M, Evans-Lacko S, Lund C. Cash transfers and the mental health of young people: Evidence from South Africa's child support grant. Soc Sci Med. 2022 Jan;292:114631. doi: 10.1016/j.socscimed.2021.114631. Epub 2021 Dec 4. PMID: 34891031.	South Africa	low-middle income country
	Gianfredi V, Beran M, Koster A, Eussen SJ, Odone A, Signorelli C, Schaper NC, Köhler S, Bosma H, Dagnelie PC, Stehouwer CD, Wesselius A, Amerio A, Brinkhues S, Dukers-Muijrers N, Schram MT. Association between social network characteristics and prevalent and incident depression: The Maastricht Study. J Affect Disord. 2021 Oct 1;293:338-346. doi: 10.1016/j.jad.2021.06.046. Epub 2021 Jun 25. PMID: …	Netherlands	did not study change in exposure
	Gu S, He Z, Sun L, Jiang Y, Xu M, Feng G, Ma X, Wang F, Huang JH. Effects of Coronavirus-19 Induced Loneliness on Mental Health: Sleep Quality and Intolerance for Uncertainty as Mediators. Front Psychiatry. 2021 Sep 21;12:738003. doi: 10.3389/fpsyt.2021.738003. PMID: 34621198; PMCID: PMC8490824.	China	low-middle income country
	Hahm HC, Ha Y, Scott JC, Wongchai V, Chen JA, Liu CH. Perceived COVID-19-related anti-Asian discrimination predicts post traumatic stress disorder symptoms among Asian and Asian American young adults. Psychiatry Res. 2021 Sep;303:114084. doi: 10.1016/j.psychres.2021.114084. Epub 2021 Jun 29. PMID: 34242971; PMCID: PMC8661065.	USA	cross-sectional study
	Hamid TA, Din HM, Bagat MF, Ibrahim R. Do Living Arrangements and Social Network Influence the Mental Health Status of Older Adults in Malaysia? Front Public Health. 2021 May 5;9:624394. doi: 10.3389/fpubh.2021.624394. PMID: 34026706; PMCID: PMC8131656.	Malaysia	low-middle income country
	He H, Xu L, Fields N. Pensions and Depressive Symptoms of Older Adults in China: The Mediating Role of Intergenerational Support. Int J Environ Res Public Health. 2021 Apr 2;18(7):3725. doi: 10.3390/ijerph18073725. PMID: 33918363; PMCID: PMC8038253.	China	low-middle income country
	Holmgren JL, Carlson JA, Gallo LC, Doede AL, Jankowska MM, Sallis JF, Perreira KM, Andersson LMC, Talavera GA, Castaneda SF, Garcia ML, Allison MA. Neighborhood Socioeconomic Deprivation and Depression Symptoms in Adults From the Hispanic Community Health Study/Study of Latinos (HCHS/SOL). Am J Community Psychol. 2021 Dec;68(3-4):427-439. doi: 10.1002/ajcp.12525. Epub 2021 Jun 25. PMID: 34170007;…	USA	cross-sectional data
	Jakobsen AL, Jørgensen A, Tølbøll L, Johnsen SB. Opening the black box of the relationship between neighborhood socioeconomic status and mental health: Neighborhood social-interactive characteristics as contextual mechanisms. Health Place. 2022 Sep;77:102905. doi: 10.1016/j.healthplace.2022.102905. Epub 2022 Sep 9. PMID: 36096067.	Denmark	cross-sectional data
	Kino S, Nishioka D, Ueno K, Haseda M, Kondo N. Public assistance program and depressive symptoms of the recipient: a cross-sectional Japan Gerontological Evaluation Study. BMC Geriatr. 2022 Mar 3;22(1):177. doi: 10.1186/s12877-022-02868-0. PMID: 35236284; PMCID: PMC8890952.	Japan	cross-sectional data
	Kotozaki Y, Tanno K, Sakata K, Takusari E, Otsuka K, Tomita H, Sasaki R, Takanashi N, Mikami T, Hozawa A, Nakaya N, Tsuchiya N, Nakamura T, Narita A, Taki Y, Shimizu A, Hitomi J, Satoh M, Sasaki M. Association between the social isolation and depressive symptoms after the great East Japan earthquake: findings from the baseline survey of the TMM CommCohort study. BMC Public Health. 2021 May 15;21(…	Japan	cross-sectional data
	Kretzler B, König HH, Hajek A. Objective Job Demands of Oneself and One's Partner, and Depressive Symptoms. Evidence from a Nationally Representative Longitudinal Study. Int J Environ Res Public Health. 2021 Dec 1;18(23):12688. doi: 10.3390/ijerph182312688. PMID: 34886414; PMCID: PMC8656634.	Germany	did not study change in exposure
	Kotwal AA, Fuller SM, Myers JJ, et al. A peer intervention reduces loneliness and improves social well-being in low_x0002_income older adults: A mixed-methods study. J Am Geriatr Soc. 2021;69(12):3365-3376. doi: 10.1111/jgs.17450	USA	was focused on changing social isolation. Not a social determinant.
	Daniel Kim, Financial hardship and social assistance as determinants of mental health and food and housing insecurity during the COVID-19 pandemic in the United States, SSM - Population Health, Volume 16, 2021, 100862, https://doi.org/10.1016/j.ssmph.2021.100862.	USA	did not study change in financial hardship.
	Gan DRY, Best JR. Prior Social Contact and Mental Health Trajectories during COVID-19: Neighborhood Friendship Protects Vulnerable Older Adults. International Journal of Environmental Research and Public Health. 2021; 18(19):9999. https://doi.org/10.3390/ijerph18199999	USA	did not study change in social contacts
	Acharya B, Bhatta D, Dhakal C. The risk of eviction and the mental health outcomes among the US adults. Prev Med Rep. 2022 Sep 6;29:101981. doi: 10.1016/j.pmedr.2022.101981. PMID: 36161138; PMCID: PMC9502670.	USA	Did not really study change in exposure or outcome
	Ali AK, Wehby GL. State Eviction Moratoriums During The COVID-19 Pandemic Were Associated With Improved Mental Health Among People Who Rent. Health Aff (Millwood). 2022 Nov;41(11):1583-1589. doi: 10.1377/hlthaff.2022.00750. PMID: 36343323.	USA	did not have access to this paper
	An, X., Gabriel, S. A., & Tzur-Ilan, N. (2021). More than shelter: The effects of rental eviction moratoria on household well-being. Available at SSRN 3801217.	USA	outcome measure what well-being (3 items - 'feeling down') not mental health.
	Social Psychiatry and Psychiatric Epidemiology (2021) 56:1679–1686. Longitudinal study of the housing and mental health outcomes of tenants appearing in eviction court Jack Tsai1,2,3 · Natalie Jones3 · Dorota Szymkowiak1 · Robert A. Rosenheck1,3	USA	this study is on people already facing eviction and as such not a 'healthy' population
	Bellotti, C., Laffaye, C., Weingardt, K. R., Fischer, M., & Schumacher, T. (2011). Re-visioning veteran readjustment: Evaluating outcomes of a green-jobs training program. Journal of Vocational Rehabilitation, 35(1), 51-57.	USA	very specific population.
	Branthwaite A, Garcia S. Depression in the young unemployed and those on Youth Opportunities Schemes. Br J Med Psychol. 1985 Mar;58 ( Pt 1):67-74. PMID: 3986157.	UK	did not study change
	Bullinger LR. The Effect of Paid Family Leave on Infant and Parental Health in the United States. J Health Econ. 2019 Jul;66:101-116. doi: 10.1016/j.jhealeco.2019.05.006. Epub 2019 May 16. PMID: 31150953.	USA	used a non-specific measurement of mental and psychological health.
	Chatterji, P., & Markowitz, S. (2008). Family leave after childbirth and the health of new mothers (No. w14156). National Bureau of Economic Research.	USA	based on a single measure of maternity leave - i.e. did not study change.
	Dagher, R. K., McGovern, P. M., & Dowd, B. E. (2014). Maternity leave duration and postpartum mental and physical health: implications for leave policies. Journal of health politics, policy and law, 39(2), 369-416.	USA	did not measure depression prior to delivery -6 weeks after delivery was first moment measured.
	Kuroki, M. (2021). State minimum wage and mental health in the United States: 2011–2019. SSM-Mental Health, 1, 100040.	USA	Used BRFSS data which measured only one item on self reported mental health - including a broad range of items: stress, depression, and problems with emotions
	Libman, K., Fields, D., & Saegert, S. (2012). Housing and health: a social ecological perspective on the US foreclosure crisis. Housing, Theory and Society, 29(1), 1-24.	USA	qualitative study
	Houle, J. N. (2014). Mental health in the foreclosure crisis. Social science & medicine, 118, 1-8.	USA	Used BRFSS data which measured only one item on self reported mental health - including a broad range of items: stress, depression, and problems with emotions
	Lim, M. H., Won, J. U., Lee, W. T., Kim, M. S., Baek, S. U., & Yoon, J. H. (2022). The effect of job insecurity, employment type and monthly income on depressive symptom: analysis of Korean Longitudinal Study on Aging data. Annals of Occupational and Environmental Medicine, 34(1).	South Korea	did not study change in employment status.
	Oh, J., Lee, S., Sim, J., Kim, S., Cho, A., Yun, B., & Yoon, J. H. (2021). Association between self-perceived social support in the workplace and the presence of depressive/anxiety symptoms. International journal of environmental research and public health, 18(19), 10330.	Japan	Did not study change
	Park, G. R., & Seo, B. K. (2022). Housing cost burden and material hardship among older adults: How do they influence psychological health?. International Journal of Geriatric Psychiatry, 37(8).	south Korea	did not study change in housing cost burden.
	Pereira, H., Fehér, G., Tibold, A., Monteiro, S., Costa, V., & Esgalhado, G. (2021). The impact of shift work on occupational health indicators among professionally active adults: a comparative study. International Journal of Environmental Research and Public Health, 18(21), 11290.	Portugal	did not study change
	Thompson, S., Ohlsson, H., Khoshnood, A., Sundquist, J., & Sundquist, K. (2022). Neighbourhood crime and major depression in Sweden: A national cohort study. Health & Place, 78, 102922.	Sweden	did not study change
	Ullah, F., & Harrigan, N. (2022). Social security as public health measure: Experiences of international students as temporary migrant workers during two Covid-19 lockdowns as a natural experiment. Social Science & Medicine (1982).	Australia	qualitative study
	Yang, Y.; Ro, E.; Lee, T.-J.; An, B.-C.; Hong, K.-P.; Yun, H.-J.; Park, E.-Y.; Cho, H.-R.; Yun, S.-Y.; Park, M.; et al. The Multi-Sites Trial on the Effects of Therapeutic Gardening on Mental Health and Well-Being. Int. J. Environ. Res. Public Health 2022, 19, 8046	South Korea	Therapeutic gardening programme is not really a social determinant.
	Tipirneni, R., Roberts, E., Karmakar, M., Langa, K., Maust, D., & Ayanian, J. (2022, June). Did the Health and out-of-Pocket Costs of Adults Aging into Medicare Change after the Affordable Care Act Coverage Expansions?. In 2022 Annual Research Meeting. AcademyHealth.	USA	conference abstract, did not find full published tekst
	Lew, D., Xian, H., Loux, T., Shacham, E., & Scharff, D. (2022). The Longitudinal Impact of Maternal Depression and Neighborhood Social Context on Adolescent Mental Health. Frontiers in Pediatrics, 10, 854418.	USA	focus was mother's mental health.
	Curtis, S., Pearce, J., Cherrie, M., Dibben, C., Cunningham, N., & Bambra, C. (2019). Changing labour market conditions during the ‘great recession’and mental health in Scotland 2007–2011: an example using the Scottish Longitudinal Study and data for local areas in Scotland. Social Science & Medicine, 227, 1-9.	Scotland	mental health only measured at one time point
	J.O. Lee, A. Kapteyn, A. Clomax, H. Jin, Estimating influences of unemployment and underemployment on mental health during the COVID-19 pandemic: who suffers the most?, Public Health, Volume 201, 2021, Lee, J. O., Kapteyn, A., Clomax, A., & Jin, H. (2021). Estimating influences of unemployment and underemployment on mental health during the COVID-19 pandemic: who suffers the most?. Public Health,…	USA	Did not study chage in exposure
	Laham, S., Bertuzzi, L., Deguen, S., Hecker, I., Melchior, M., Patanè, M., ... & van der Waerden, J. (2021). Impact of longitudinal social support and loneliness trajectories on mental health during the COVID-19 pandemic in France. International Journal of Environmental Research and Public Health, 18(23), 12677.	France	social support trajectories did not show any change during the study period.
	Giudici, F., & Morselli, D. (2019). 20 Years in the world of work: A study of (nonstandard) occupational trajectories and health. Social science & medicine, 224, 138-148.	Switserland	analysis unclear. It does not seem that they analysed change in mental health.
	: Honkaniemi H, Katikireddi SV, Rostila M, et al. J Epidemiol Community Health 2022;76:367–373	Sweden	the outcome measure was mental healthcare use. It was broad and included more than just depression or poor mental health.
